# Supplementary material for: An e-registry for household contacts exposed to multidrug resistant TB in Mongolia
Source: BMC Med Inform Decis Mak. 2020 Aug 12;20:188. doi: 10.1186/s12911-020-01204-z (PMC7425559; doi:10.1186/s12911-020-01204-z)
Supplement: Supplementary file 1 — Additional file 1. Index eregistry data.xlsx. Anonymsed eregistry data collected on index patients with MDRTB. [file 12911_2020_1204_MOESM1_ESM.xlsx]

## Sheet: Sheet1
SubmissionDate	start	end	min	sec	tot sec	today	deviceid	phonenumber	welcome	index_ID-DRTB_registry_number	index_ID-paper_registry_number	index_ID-gender	index_ID-housing	index_ID-occupation	index_ID-income	tb_confirm	TB_types	index_cough	index_sputum	index_drug_resistance-rmp_resistance	index_drug_resistance-inh_resistance	index_drug_resistance-pza_resistance	index_drug_resistance-emb_resistance	index_drug_resistance-moxi_resistance	index_drug_resistance-levo_resistance	index_drug_resistance-amik_resistance	index_drug_resistance-kana_resistance	index_drug_resistance-capr_resistance	regimen	regimen_other	date_index_diagnosis	date_treatment_start	hiv_status	arv	index_symptomduration	no_household_contacts	house contacts excl self	no_external_contacts	advice	meta-instanceID	meta-instanceName	KEY
17-Aug-2017 17:11:46	17-Aug-2017 17:05:33	17-Aug-2017 17:11:46	6	13	373	17-Aug-2017	2078dbff25c2faa			HUD001	1604	female	house	Сурагч	800000	lab_confirmed	PTB	yes	positive	resistant	resistant	unknown	unknown	unknown	unknown	unknown	unknown	unknown	standard		08-Mar-2017	18-Mar-2017	unknown		under1month	4	3	2	yes	uuid:b423d0e2-b125-4e45-a068-4a29fc826d13	HUD001-index-8352a6e5-4063-4f8b-84e4-4ec23ec96e48	uuid:b423d0e2-b125-4e45-a068-4a29fc826d13
18-Aug-2017 13:02:57	18-Aug-2017 12:54:57	18-Aug-2017 13:02:58	8	1	481	18-Aug-2017	2078dbff25c2faa			HUD002	1713	male	apartment	Оюу толгой	200000	lab_confirmed	Extra	no	negative	resistant	unknown	unknown	unknown	unknown	unknown	unknown	unknown	unknown	standard		25-Jul-2017	01-Aug-2017	unknown		over4month	2	1	0	yes	uuid:5b13e372-e773-48c5-8d6e-738834f3bd8e	HUD002-index-61282d1e-57ad-48a7-8495-057c7ee94757	uuid:5b13e372-e773-48c5-8d6e-738834f3bd8e
01-Sep-2017 11:17:02	28-Aug-2017 13:31:13	28-Aug-2017 13:37:00	5	47	347	28-Aug-2017	2078dbff25c2faa			Hud003	1609	female	ger	Амиллаа цэцэрлэг багш	140000	lab_confirmed	PTB	yes	positive	resistant	resistant	unknown	resistant	unknown	unknown	unknown	unknown	unknown	standard		25-Apr-2016	20-May-2017	negative		over4month	2	1	0	yes	uuid:549b9609-ab47-4b4d-a826-4e191c583076	Hud003-index-41b0ca8e-88d1-4533-ab14-f6e5a17a6769	uuid:549b9609-ab47-4b4d-a826-4e191c583076
17-Aug-2017 10:25:25	17-Aug-2017 09:54:49	17-Aug-2017 10:25:27	30	38	1838	17-Aug-2017	5e63fcc604b3121			Shdu001	2017-15	female	ger	Үгүй	300000	lab_confirmed	PTB	yes	positive	resistant	sensitive	sensitive	sensitive	sensitive	sensitive	sensitive	sensitive	sensitive	standard		06-Feb-2017	06-Feb-2017	negative		under1month	4	3	8	no	uuid:e34f10e4-ef9c-454d-834a-6ecfcfe810e5	Shdu001-index-55759d72-0ad3-423d-a149-bd0ec24659d2	uuid:e34f10e4-ef9c-454d-834a-6ecfcfe810e5
18-Aug-2017 12:55:48	18-Aug-2017 12:50:16	18-Aug-2017 12:55:47	5	31	331	18-Aug-2017	5e63fcc604b3121			Shdu002	2017/30	female	ger	Бийлэгжүү хүнс ХХК аниглагч	640000	lab_confirmed	Extra	no	negative	resistant	sensitive	sensitive	sensitive	sensitive	sensitive	sensitive	sensitive	sensitive	standardcmpas		27-Oct-2016	27-Oct-2016	negative		over4month	4	3	5	no	uuid:e1a3545b-9633-4162-99df-96b435980687	Shdu002-index-aa72dc57-afed-49ac-9b3e-13e86a23f227	uuid:e1a3545b-9633-4162-99df-96b435980687
18-Aug-2017 13:33:28	18-Aug-2017 13:29:45	18-Aug-2017 13:33:28	6	43	403	18-Aug-2017	5e63fcc604b3121			Shdu003	2017/05	male	house	Ажилгүй	456000	lab_confirmed	PTB	yes	positive	resistant	resistant	sensitive	sensitive	sensitive	sensitive	sensitive	sensitive	sensitive	streamd		08-Feb-2017	08-Feb-2017	negative		under1month	4	3	6	yes	uuid:0a14bac0-3afe-484b-a5ea-ea4d1010f245	Shdu003-index-30f99122-c252-42be-b765-b12a8ac8b5bb	uuid:0a14bac0-3afe-484b-a5ea-ea4d1010f245
18-Aug-2017 14:04:29	18-Aug-2017 14:00:19	18-Aug-2017 14:04:30	4	11	251	18-Aug-2017	5e63fcc604b3121			Shdu004	2016/19	female	ger	ШУТИС оюутан	1180000	lab_confirmed	PTB	yes	positive	sensitive	sensitive	sensitive	sensitive	sensitive	sensitive	sensitive	sensitive	sensitive	standard		28-Jun-2016	04-Jul-2016	negative		2_4month	4	3	6	yes	uuid:da9a0539-694a-4141-b3b2-9635d4b09f79	Shdu004-index-74725dfc-caea-472c-ba7a-36f89d65031e	uuid:da9a0539-694a-4141-b3b2-9635d4b09f79
24-Aug-2017 12:54:34	24-Aug-2017 12:48:21	24-Aug-2017 12:54:34	6	13	373	24-Aug-2017	5e63fcc604b3121			Shdu005	2016/27	male	house	Ажилгүй	800000	lab_confirmed	PTB	yes	positive	resistant	resistant	sensitive	resistant	sensitive	sensitive	sensitive	sensitive	sensitive	standard		17-May-2016	11-Aug-2016	negative		under1month	2	1	1	no	uuid:ac7d4f86-6666-4445-a7a1-4bdd593a475f	Shdu005-index-1b246a0b-6817-48b3-bd9b-c9817ddd2069	uuid:ac7d4f86-6666-4445-a7a1-4bdd593a475f
24-Aug-2017 14:29:06	24-Aug-2017 14:23:57	24-Aug-2017 14:29:06	5	9	309	24-Aug-2017	5e63fcc604b3121			Shdu006	2015/30	female	ger	МҮИС оюутан	356000	lab_confirmed	PTB	yes	positive	resistant	resistant	sensitive	sensitive	sensitive	sensitive	sensitive	sensitive	sensitive	standard		27-Nov-2015	18-Dec-2015	negative		under1month	1	0	5	yes	uuid:05444f15-f06e-49d9-8caa-1088fce2fe72	Shdu006-index-476e94e1-4a50-4804-943f-553279c17fd9	uuid:05444f15-f06e-49d9-8caa-1088fce2fe72
28-Aug-2017 15:31:33	28-Aug-2017 15:25:51	28-Aug-2017 15:31:36	5	45	345	28-Aug-2017	5e63fcc604b3121			Shdu007	2015/24	female	apartment	Хас банк теллер	1380000	lab_confirmed	PTB	yes	positive	resistant	sensitive	sensitive	sensitive	sensitive	sensitive	sensitive	sensitive	sensitive	standardcmpas		11-Sep-2015	21-Sep-2015	negative		under1month	4	3	9	no	uuid:d23babac-2e99-4947-9e53-4ffb0ba3c68c	Shdu007-index-b24a9b68-9a91-4a78-91c7-2f5f7d7915e7	uuid:d23babac-2e99-4947-9e53-4ffb0ba3c68c
16-Aug-2017 13:09:54	16-Aug-2017 12:59:26	16-Aug-2017 13:03:45	4	19	259	16-Aug-2017	828b611c063d2dcd			SHDB001	201605	male	ger	Aжилгүй	140000	lab_confirmed	PTB	no	positive	unknown	sensitive	unknown	unknown	unknown	sensitive	unknown	unknown	unknown	standard		05-Apr-2016	05-May-2016	negative		under1month	0	0	0	yes	uuid:448a9f2a-d994-4e52-b223-0cabfd3ba593	SHDB001-index-ad1242c6-633b-4132-8304-5f04eb2303fb	uuid:448a9f2a-d994-4e52-b223-0cabfd3ba593
16-Aug-2017 14:58:24	16-Aug-2017 14:53:55	16-Aug-2017 14:58:22	4	27	267	16-Aug-2017	828b611c063d2dcd			SHDB002	201614	female	house	Сурагч	1200000	lab_confirmed	PTB	yes	negative	resistant	resistant	unknown	unknown	unknown	unknown	unknown	unknown	unknown	standard		05-Feb-2016	17-Feb-2016	negative		under1month	7	6	0	yes	uuid:51402a99-ca80-4968-9c49-f5482453db3d	SHDB002-index-956fd109-0284-43d2-b9fd-507b3a5267d5	uuid:51402a99-ca80-4968-9c49-f5482453db3d
16-Aug-2017 15:36:34	16-Aug-2017 15:31:02	16-Aug-2017 15:36:32	5	30	330	16-Aug-2017	828b611c063d2dcd			SHDB003	201603	male	ger	Барс замд ачигч	500000	lab_confirmed	PTB	yes	negative	resistant	unknown	unknown	unknown	unknown	unknown	unknown	unknown	unknown	standard		03-Mar-2016	14-Mar-2016	negative		under1month	4	3	0	yes	uuid:39cdb420-b712-4619-8d21-40cdaffc5075	SHDB003-index-2d449ab6-e2b9-47d3-8bed-d83eaa50a417	uuid:39cdb420-b712-4619-8d21-40cdaffc5075
17-Aug-2017 10:48:42	17-Aug-2017 10:43:26	17-Aug-2017 10:48:40	5	14	314	17-Aug-2017	828b611c063d2dcd			SHDB004	201723	female	house	Шүдний техникч	750000	lab_confirmed	PTB	yes	positive	resistant	unknown	unknown	unknown	unknown	unknown	unknown	unknown	unknown	standard		02-May-2017	12-May-2017	negative		under1month	2	1	1	yes	uuid:083edd24-b5d7-41a8-9b27-d434d8fe305d	SHDB004-index-5ec98a74-9a2f-4c57-a59a-8b29b513432a	uuid:083edd24-b5d7-41a8-9b27-d434d8fe305d
29-Aug-2017 12:45:45	28-Aug-2017 14:31:31	28-Aug-2017 14:35:02	3	33	213	28-Aug-2017	828b611c063d2dcd			SHDB006	201719	male	house	Ган хайлагч	500000	lab_confirmed	PTB	no	positive	resistant	resistant	unknown	unknown	unknown	unknown	unknown	unknown	unknown	standard		25-Jan-2017	19-May-2017	unknown		under1month	2	1	0	yes	uuid:97200841-d840-43d1-b5e2-84fe68cc9b96	SHDB006-index-164735a0-dd4c-4c2d-9b81-7a393d068890	uuid:97200841-d840-43d1-b5e2-84fe68cc9b96
29-Aug-2017 13:27:31	23-Aug-2017 14:29:58	29-Aug-2017 12:40:31	10	33	633	23-Aug-2017	828b611c063d2dcd			SHDB005	201721	male	ger	Зохион байгуулагч	500000	lab_confirmed	PTB	yes	positive	resistant	resistant	unknown	resistant	unknown	unknown	unknown	unknown	unknown	standard		30-Mar-2017	02-Jun-2017	unknown		under1month	3	2	1	yes	uuid:5096c152-bb40-4c2b-8ed5-379edf016902	SHDB005-index-7980440a-4ea4-4741-8316-ac9826aa62f8	uuid:5096c152-bb40-4c2b-8ed5-379edf016902
17-Aug-2017 12:58:42	17-Aug-2017 12:51:27	17-Aug-2017 12:58:41	7	14	434	17-Aug-2017	c90e43dd14ed44aa			Sbd001	2,2017	female	house		455000	lab_confirmed	PTB	yes	positive	resistant	resistant	unknown	unknown	unknown	unknown	unknown	unknown	unknown	standard		30-Mar-2017	21-Apr-2017	unknown		1_2month	2	1	1	yes	uuid:0cb81590-dc54-47d4-abaf-13b8bcd06254	Sbd001-index-35579f6c-17e8-4614-8b36-72e30e2c7c22	uuid:0cb81590-dc54-47d4-abaf-13b8bcd06254
24-Aug-2017 13:19:09	24-Aug-2017 13:12:58	24-Aug-2017 13:19:06	6	8	368	24-Aug-2017	c90e43dd14ed44aa			Sbd002	2016.14	male	ger	Ajilgui	200000	lab_confirmed	PTB	yes	positive	resistant	sensitive	unknown	sensitive	unknown	unknown	unknown	unknown	unknown	standard		28-Sep-2016	11-Nov-2016	negative		over4month	1	0	0	no	uuid:57374a7f-6073-4333-afee-abdb03e159f3	Sbd002-index-62e2dc3d-3fd1-4d76-87ca-bfc272e95034	uuid:57374a7f-6073-4333-afee-abdb03e159f3
29-Aug-2017 12:36:26	29-Aug-2017 12:31:38	29-Aug-2017 12:36:24	4	46	286	29-Aug-2017	eb5da1abfd52c0ef			Bzd001	2015/28	female	ger	Мяралзаа ХХК д кондуктор	500000	lab_confirmed	PTB	yes	positive	resistant	resistant	unknown	sensitive	unknown	unknown	unknown	unknown	unknown	standard		15-Aug-2015	14-Sep-2015	negative		1_2month	4	3	2	yes	uuid:9a489bd5-8866-4397-a064-918df75bf55e	Bzd001-index-083e4fdf-ff3e-40ad-b24e-92eef5c16324	uuid:9a489bd5-8866-4397-a064-918df75bf55e
29-Aug-2017 13:03:08	29-Aug-2017 13:00:09	29-Aug-2017 13:03:05	2	56	176	29-Aug-2017	eb5da1abfd52c0ef			Bzd002	2015/33	female	ger	Байхгүй	800000	lab_confirmed	PTB	yes	positive	resistant	resistant	unknown	unknown	unknown	unknown	unknown	unknown	unknown	standard		02-Oct-2015	26-Oct-2015	negative		1_2month	4	3	0	yes	uuid:05036e48-12c0-41b3-a5b2-f878d0a397e9	Bzd002-index-7cbdcea9-4758-4a28-a8f9-4302b6ec2939	uuid:05036e48-12c0-41b3-a5b2-f878d0a397e9
29-Aug-2017 13:53:04	29-Aug-2017 13:40:40	29-Aug-2017 13:53:01	12	21	741	29-Aug-2017	eb5da1abfd52c0ef			Bzd004	2015/34	male	apartment	Барилгын туслах ажилд	600000	lab_confirmed	PTB	yes	positive	resistant	resistant	unknown	sensitive	unknown	sensitive	sensitive	sensitive	sensitive	standard		29-Dec-2015	09-Nov-2015	negative		over4month	4	3	10	yes	uuid:b8443828-50f3-43cf-ade2-4cbcd635a666	Bzd004-index-867e1a80-1812-460b-8409-b1aa911c24db	uuid:b8443828-50f3-43cf-ade2-4cbcd635a666
29-Aug-2017 14:09:16	29-Aug-2017 14:06:17	29-Aug-2017 14:09:15	2	58	178	29-Aug-2017	eb5da1abfd52c0ef			Bzd005	2015/17	female	ger	Гурван гал худалдааны төв үйлчлэгч	130000	lab_confirmed	PTB	yes	positive	resistant	resistant	unknown	sensitive	sensitive	sensitive	sensitive	sensitive	sensitive	standard		22-Jun-2016	04-Aug-2016	negative		1_2month	3	2	8	yes	uuid:2b4e3bc4-cff0-4539-b837-c9aeefb92d4b	Bzd005-index-17034790-dc3a-4ee3-8e2b-e9365dff60ac	uuid:2b4e3bc4-cff0-4539-b837-c9aeefb92d4b
29-Aug-2017 14:29:27	29-Aug-2017 14:26:25	29-Aug-2017 14:29:26	3	1	181	29-Aug-2017	eb5da1abfd52c0ef			Bzd006	2017/01	female	ger	Хувиараа оёдолчин	130000	lab_confirmed	Both	yes	positive	resistant	resistant	unknown	sensitive	sensitive	sensitive	sensitive	sensitive	sensitive	standardpas		28-Dec-2016	24-Jan-2017	negative		1_2month	4	3	0	yes	uuid:6b66d48e-7675-4963-8b29-c24d735008af	Bzd006-index-570e1897-411f-43ec-abc2-2d97c01655c3	uuid:6b66d48e-7675-4963-8b29-c24d735008af
29-Aug-2017 14:40:39	29-Aug-2017 14:37:16	29-Aug-2017 14:40:38	3	22	202	29-Aug-2017	eb5da1abfd52c0ef			Bzd007	2017/15	female	apartment	Зүүнбаян цэргийн ангид ахлах	1500000	lab_confirmed	Extra	yes	negative	resistant	resistant	unknown	sensitive	sensitive	sensitive	sensitive	sensitive	sensitive	standardptopas		29-Mar-2017	29-May-2017	negative		2_4month	5	4	30	yes	uuid:b4097a22-e4e7-414c-9dfc-569bb7e629fd	Bzd007-index-ab3b0697-3813-4105-b749-20238b2bf2ab	uuid:b4097a22-e4e7-414c-9dfc-569bb7e629fd
29-Aug-2017 15:02:15	29-Aug-2017 14:59:36	29-Aug-2017 15:02:13	2	37	157	29-Aug-2017	eb5da1abfd52c0ef			Bzd008	2015/38	female	ger	97сургууль сурагч	0	lab_confirmed	PTB	yes	positive	resistant	sensitive	unknown	sensitive	sensitive	sensitive	sensitive	sensitive	sensitive	standard		11-Aug-2015	27-Aug-2015	negative		1_2month	6	5	20	yes	uuid:3c533c78-93b4-431f-8b2d-af971b447d7d	Bzd008-index-91ef7e7c-6cdf-482d-bf04-0c9ae48d9366	uuid:3c533c78-93b4-431f-8b2d-af971b447d7d
29-Aug-2017 15:25:26	29-Aug-2017 15:22:30	29-Aug-2017 15:25:25	2	55	175	29-Aug-2017	eb5da1abfd52c0ef			Bzd009	2015/38	female	apartment	Ажилгүй	0	lab_confirmed	PTB	yes	positive	resistant	resistant	unknown	sensitive	sensitive	sensitive	sensitive	sensitive	sensitive	standardpas		26-Nov-2015	14-Dec-2017	negative		1_2month	3	2	2	yes	uuid:1c855dc3-c9bb-4ec3-8174-3b506ada94af	Bzd009-index-bc09d897-06e8-41fa-a37a-d14aa47c0fbe	uuid:1c855dc3-c9bb-4ec3-8174-3b506ada94af
14-Aug-2017 14:55:25	14-Aug-2017 14:40:25	14-Aug-2017 14:55:18	14	53	893	14-Aug-2017	f2ecdc10a4b54daf			Chd001	201702	male	house	Оюутан	700000	lab_confirmed	PTB	no	positive	resistant	unknown	unknown	unknown	unknown	unknown	unknown	unknown	unknown	standard		06-Feb-2017	06-Mar-2017	negative		2_4month	3	2	1	yes	uuid:96c71c52-7196-4492-bfb9-d2852b950618	Chd001-index-c32738b1-98de-4b44-933f-d5ad6fd75bbf	uuid:96c71c52-7196-4492-bfb9-d2852b950618
16-Aug-2017 14:48:10	16-Aug-2017 14:35:16	16-Aug-2017 14:48:07	12	51	771	16-Aug-2017	f2ecdc10a4b54daf			Chd002	201705	female	ger	Хувиараа	500000	lab_confirmed	PTB	yes	positive	resistant	resistant	unknown	unknown	unknown	unknown	unknown	unknown	resistant	standardcmptopas		23-Feb-2017	10-Mar-2017	negative		over4month	5	4	1	yes	uuid:3b2c1cff-6b7c-43bd-a740-ea108345acca	Chd002-index-ca764a64-4269-4b61-8121-86cf69c8e1f7	uuid:3b2c1cff-6b7c-43bd-a740-ea108345acca
23-Aug-2017 12:03:46	23-Aug-2017 11:57:15	23-Aug-2017 12:03:44	6	29	389	23-Aug-2017	f2ecdc10a4b54daf			CHD003	201708	female	house	Ажилгүй	600000	lab_confirmed	PTB	yes	positive	resistant	resistant	unknown	unknown	unknown	unknown	unknown	unknown	unknown	standardcm		12-Apr-2017	25-Apr-2017	negative		under1month	5	4	3	yes	uuid:5c06e6e1-3701-42b7-b9bb-ec1a545f9525	CHD003-index-5bf6eb97-4460-4ce0-8280-da3dfb5d75b0	uuid:5c06e6e1-3701-42b7-b9bb-ec1a545f9525
31-Aug-2017 11:53:35	28-Aug-2017 13:50:14	28-Aug-2017 14:13:02	22	48	1368	28-Aug-2017	f525e7a77e59aef5			33	33	female	ger	Ажилгүй	193000	lab_confirmed	PTB	yes	positive	sensitive	unknown	unknown	unknown	unknown	unknown	unknown	unknown	unknown	standardcmptopas		14-Apr-2016	06-May-2016	negative		over4month	2	1	1	yes	uuid:633e5418-077f-4c7a-a54c-693bca61a3e8	033-index-cff61813-f6b8-4d24-aa23-c3fe10415eae	uuid:633e5418-077f-4c7a-a54c-693bca61a3e8
31-Aug-2017 11:53:46	29-Aug-2017 10:46:37	29-Aug-2017 10:53:26	6	49	409	29-Aug-2017	f525e7a77e59aef5			20	20	female	ger	Ажилгүй	193000	lab_confirmed	Extra	no	negative	resistant	resistant	unknown	resistant	unknown	unknown	unknown	unknown	unknown	standardpto		07-Apr-2016	23-May-2016	negative		over4month	2	1	0	yes	uuid:90ce90dd-109d-44d3-b878-3c55160dd6ce	020-index-bd3b0dbd-6021-42a6-ab5d-59bc870bc8c0	uuid:90ce90dd-109d-44d3-b878-3c55160dd6ce
				mean	445							10		median income	500000																				total	102	72	123
				median	345																														median	4	3	1
																																			1st quartile	2	1	0
																																			3rd quartile	4	3	5.5
																																			Min	0	0	0
																																			Max	7	6	30
