# Supplementary material for: An e-registry for household contacts exposed to multidrug resistant TB in Mongolia
Source: BMC Med Inform Decis Mak. 2020 Aug 12;20:188. doi: 10.1186/s12911-020-01204-z (PMC7425559; doi:10.1186/s12911-020-01204-z)
Supplement: Supplementary file 2 — Additional file 2. Contact eregistry data.xlsx. Anonymised baseline characteristics and demographic data on eregistry for contacts. [file 12911_2020_1204_MOESM2_ESM.xlsx]

## Sheet: Sheet1
SubmissionDate	start	end	min	sec	totsec	today	deviceid	phonenumber	welcome	DRTB_registry_number	paper_registry_number	gender	housing	occupation	income	contact_locations-place_of_contact	contact_locations-contact_intensity	place_of_contact2	total_contact_school	total_contact_prison	contact_highrisk	Prev_TB_HIV-prev_test_outcome	Prev_TB_HIV-prev_TB	Prev_TB_HIV-BCG	Prev_TB_HIV-tested_hiv	hiv_outcome	arv	symptoms	contact_symptoms-what_symptoms	contact_symptoms-contact_symptom	other_symptoms	investigations-sputum_contact	investigations-cxr_request	investigations-ltbi_request	investigations-referral	clinical_follow_up-personal_protection	clinical_follow_up-follow_up	clinical_follow_up-Fup_date	clinical_follow_up-guidance	meta-instanceID	meta-instanceName	KEY
22-Aug-2017 13:18:42	22-Aug-2017 13:11:15	22-Aug-2017 13:18:40	7	25	445	22-Aug-2017	2078dbff25c2faa			HUD001.03	0	female	house	Оюутан	800000	household	bedshare household daily				no_risk	positive	no	yes	no			yes	cough fever weight_loss sweats Chest_pain fatigue	2		yes	Yes	no	yes		yes	27-Nov-2017	yes	uuid:347e9dbd-25d2-48d2-b7ee-19634253fdaf	HUD001.03-contact-82773b62-45a8-4595-b978-eddb98bb1eb4	uuid:347e9dbd-25d2-48d2-b7ee-19634253fdaf
01-Sep-2017 11:17:04	28-Aug-2017 13:37:04	28-Aug-2017 13:46:13	9	11	551	28-Aug-2017	2078dbff25c2faa			Hud003.01	0	female	ger	Хүүхэд	0	household	bedshare				no_risk	no_test	no	yes	no			no				no	requested	tst	no		yes	25-Feb-2019	yes	uuid:23bb5bdb-04ab-40b9-98bd-0fea21e173ba	Hud003.01-contact-1d2f5506-9e9c-4291-b519-9d1c0a83243b	uuid:23bb5bdb-04ab-40b9-98bd-0fea21e173ba
17-Aug-2017 10:31:53	17-Aug-2017 10:25:53	17-Aug-2017 10:31:55	6	2	362	17-Aug-2017	5e63fcc604b3121			Shdu001-01	2017/15-1	male	ger	Ажилгүй	300000	household	bedshare				no_risk	no_test	no	yes	no			no				no	Yes	tst	yes		yes		no	uuid:73746cf7-6167-4538-8f14-23a7703590ad	Shdu001-01-contact-a84db346-ba09-4fea-a302-2838825ee263	uuid:73746cf7-6167-4538-8f14-23a7703590ad
17-Aug-2017 14:40:40	17-Aug-2017 14:36:05	17-Aug-2017 14:40:43	4	38	278	17-Aug-2017	5e63fcc604b3121			Shdu001.02	2017/15.02	female	ger	Ажилгүй	300000	household	household				no_risk	no_test	no	yes	no			no				no	Yes	no	no		yes	01-Aug-2017	yes	uuid:02a24d99-6e6c-4092-83dd-88d9d3e83d20	Shdu001.02-contact-fb826af3-74e6-455b-8366-d69e0143c947	uuid:02a24d99-6e6c-4092-83dd-88d9d3e83d20
18-Aug-2017 12:19:41	18-Aug-2017 12:17:43	18-Aug-2017 12:19:41	1	58	118	18-Aug-2017	5e63fcc604b3121			Shdu001.03	2017/15.03	male	ger	Гэрт	300000	household	household				under_5 tst	no_test	no	yes	no			no				no	no	no	yes		yes	01-Aug-2017	yes	uuid:b0973b6c-3316-403e-8bef-001772eceb01	Shdu001.03-contact-2bd3e2e2-e923-4d17-9bcd-d9eef31d79c3	uuid:b0973b6c-3316-403e-8bef-001772eceb01
18-Aug-2017 12:24:53	18-Aug-2017 12:23:14	18-Aug-2017 12:24:53	1	39	99	18-Aug-2017	5e63fcc604b3121			Shdu001.04	,2017/15.04	male	ger	Гэрт	300000	household	household				no_risk	indeterminate	no	yes	no			no				no	no	no	yes		yes	01-Aug-2017	no	uuid:acb9fb68-e3fe-4006-b047-285b6c60b87c	Shdu001.04-contact-d00d6b89-03d0-4f19-8c81-725e3c3a8705	uuid:acb9fb68-e3fe-4006-b047-285b6c60b87c
18-Aug-2017 13:03:53	18-Aug-2017 13:01:23	18-Aug-2017 13:03:53	2	30	150	18-Aug-2017	5e63fcc604b3121			shdu002.01	2017/30.01	male	ger	Бийлэг хүнс ХХК хөрөөдөгч	640000	household	bedshare				no_risk	negative	no	yes	yes	negative		no				no	no	no	no		yes	07-Aug-2017	no	uuid:2261b68a-0ee0-45c5-baa6-7f6e28313be1	,shdu002.01-contact-f4463d2a-8e38-419a-96d6-0373e515e2bb	uuid:2261b68a-0ee0-45c5-baa6-7f6e28313be1
18-Aug-2017 13:10:41	18-Aug-2017 13:08:52	18-Aug-2017 13:10:40	1	48	108	18-Aug-2017	5e63fcc604b3121			Shdu002.02	2017/30.02	male	ger	106 сургууль 11 анги	640000	household	household				no_risk	no_test	no	yes	no			no				no	Yes	no	no		yes	07-Aug-2017	no	uuid:7ea773cb-0f3e-448b-9af7-7ac4d8c95b3d	Shdu002.02-contact-9c3af2ba-f455-4115-a37e-ba02d693c17a	uuid:7ea773cb-0f3e-448b-9af7-7ac4d8c95b3d
18-Aug-2017 13:39:00	18-Aug-2017 13:37:27	18-Aug-2017 13:39:00	1	33	93	18-Aug-2017	5e63fcc604b3121			Shdu003.01	2017/05.01	female	house	Тэтгэврийн	456000	household	bedshare				no_risk	no_test	no	no	no			no				no	Yes	no	yes		yes	24-Jul-2017	no	uuid:b9195ae2-6405-4c5d-9f1b-a5d49fac5a39	Shdu003.01-contact-0c171a5c-b632-4545-8ce2-1758a9ffcf78	uuid:b9195ae2-6405-4c5d-9f1b-a5d49fac5a39
18-Aug-2017 13:46:19	18-Aug-2017 13:44:21	18-Aug-2017 13:46:20	1	59	119	18-Aug-2017	5e63fcc604b3121			Shdu003.02	2017/05.02	female	house	Иц 2ахлах сургууль 11 анги	456000	household	household				no_risk	negative	no	yes	no			no				no	Yes	no	no		yes	24-Jul-2017	no	uuid:36cab8b9-ef38-4962-8983-2d4aa91b05a9	Shdu003.02-contact-d536009a-3209-4262-bdc2-040fd0b5bac5	uuid:36cab8b9-ef38-4962-8983-2d4aa91b05a9
18-Aug-2017 13:52:38	18-Aug-2017 13:50:54	18-Aug-2017 13:52:39	1	45	105	18-Aug-2017	5e63fcc604b3121			Shdu003.03	2017/05.03	male	house	122сургууль5 анги	456000	household	household				no_risk	negative	no	yes	no			no				no	no	no	yes		yes	24-Jul-2017	yes	uuid:92754ab2-4d94-4cb4-a246-9ab69a8320ca	Shdu003.03-contact-e0fadd8e-bcf0-4448-9491-39fee3f616d8	uuid:92754ab2-4d94-4cb4-a246-9ab69a8320ca
18-Aug-2017 14:12:04	18-Aug-2017 14:09:57	18-Aug-2017 14:12:04	2	7	127	18-Aug-2017	5e63fcc604b3121			Shdu 004.01	2016/19.01	male	house	78 сургууль манаач	1180000	household	household				no_risk	negative	no	yes	no			no				yes	Yes	no	yes		yes	04-Jul-2017	yes	uuid:4926c41f-2d47-474b-842f-017ee063d860	Shdu 004.01-contact-6a6e1a93-bd37-4936-a7d9-36919cb9108f	uuid:4926c41f-2d47-474b-842f-017ee063d860
18-Aug-2017 14:18:03	18-Aug-2017 14:16:04	18-Aug-2017 14:18:04	2	0	120	18-Aug-2017	5e63fcc604b3121			Shdu004.02	2016/19.02	female	ger	54 сургууль жижүүр	1180000	household	household				no_risk	no_test	no	yes	no			no				no	requested	no	no		no	04-Jul-2017	yes	uuid:a916721f-1f22-452b-8522-e864752464d5	Shdu004.02-contact-1984270f-6daa-4027-a79c-83126716fa73	uuid:a916721f-1f22-452b-8522-e864752464d5
18-Aug-2017 14:23:56	18-Aug-2017 14:22:04	18-Aug-2017 14:23:56	1	52	112	18-Aug-2017	5e63fcc604b3121			Shdu004.03	2016/19.03	male	ger	Мүис оюутан	1180000	household	household				no_risk	negative	no	no	no			no				no	Yes	no	no		yes	04-Jul-2017	yes	uuid:34389202-1030-4537-826f-6cd221b04ed9	Shdu004.03-contact-9b044964-079f-45bf-a34f-495502bbba6e	uuid:34389202-1030-4537-826f-6cd221b04ed9
24-Aug-2017 14:38:14	24-Aug-2017 14:34:05	24-Aug-2017 14:38:13	4	8	248	24-Aug-2017	5e63fcc604b3121			Shdu006.01	2015/30.01	male	ger	Групп	356000	household	household				no_risk	indeterminate	yes	no	no			yes	cough fever Chest_pain	7		yes	Yes	no	yes		yes	04-Aug-2017	yes	uuid:0e501536-7740-49e3-9223-b594837e6f3c	Shdu006.01-contact-544eb422-4ea9-4131-a22b-ceaa5eb0b080	uuid:0e501536-7740-49e3-9223-b594837e6f3c
28-Aug-2017 15:37:00	28-Aug-2017 15:35:19	28-Aug-2017 15:37:03	1	44	104	28-Aug-2017	5e63fcc604b3121			Shdu007.01	2015/24.01	female	apartment	Хувиараа	1380000	household	daily				no_risk	no_test	no	no	no			no				no	Yes	no	no		yes	14-Aug-2017	no	uuid:a24906c5-8345-4166-9f1c-019177dbee93	Shdu007.01-contact-5d2e0481-9fba-4330-8d8c-86679e93f5a6	uuid:a24906c5-8345-4166-9f1c-019177dbee93
28-Aug-2017 15:41:46	28-Aug-2017 15:40:14	28-Aug-2017 15:41:49	1	35	95	28-Aug-2017	5e63fcc604b3121			Shdu007.02	2015/24.02	male	apartment	Тээврийн дээд сургууль оюутан	1380000	household	household				no_risk	negative	no	no	no			no				no	Yes	no	no		yes	14-Aug-2017	yes	uuid:f8087a64-6fc3-4361-bb94-723138c52fa4	Shdu007.02-contact-f2d6d197-7967-4b0b-8b8e-44ee5148aac9	uuid:f8087a64-6fc3-4361-bb94-723138c52fa4
28-Aug-2017 15:47:05	28-Aug-2017 15:44:46	28-Aug-2017 15:47:08	2	22	142	28-Aug-2017	5e63fcc604b3121			Shdu007.03	2015/24.03	female	apartment	91 цэцэрлэг	1380000	household	bedshare				no_risk	no_test	no	no	no			no				no	Yes	no	no		no	14-Aug-2017	no	uuid:6100e40d-1a38-4c1e-8e6e-5690c9acdec0	Shdu007.03-contact-e496613b-dd15-4e4b-a623-3c5ca7d52870	uuid:6100e40d-1a38-4c1e-8e6e-5690c9acdec0
17-Aug-2017 11:02:02	17-Aug-2017 10:56:30	17-Aug-2017 11:01:58	5	28	328	17-Aug-2017	828b611c063d2dcd			SHDB004.01	201723	male	house	Жолооч	750000	household	bedroom				smoke	negative	no	yes	no			no				no	Yes	igra_req	no		yes	13-Nov-2017	yes	uuid:073e96b0-4460-40d4-b132-76c705a8a04c	SHDB004.01-contact-80f39b9b-afa1-4dca-89ba-3f1776cbe02f	uuid:073e96b0-4460-40d4-b132-76c705a8a04c
17-Aug-2017 11:07:30	17-Aug-2017 11:04:53	17-Aug-2017 11:07:28	2	35	155	17-Aug-2017	828b611c063d2dcd			SHDB004.02	201723	male	house	Оюутан	750000	household	household				smoke bmi	negative	no	yes	no			no				no	Yes	igra_req	no		yes	13-Nov-2017	yes	uuid:91d0c5db-c9f5-49ef-a704-32aac051f1c3	SHDB004.02-contact-ec48ff59-2da0-4bd3-bc1f-0076be7bf8b5	uuid:91d0c5db-c9f5-49ef-a704-32aac051f1c3
17-Aug-2017 13:14:34	17-Aug-2017 13:10:00	17-Aug-2017 13:14:32	4	32	272	17-Aug-2017	828b611c063d2dcd			SHDB003.01	201603	female	ger	Үйлчлэгч	500000	household	bedroom				no_risk	no_test	no	yes	yes	negative		no				no	Yes	igra_req	no		yes	14-Sep-2017	yes	uuid:5eac9517-f8e5-42d1-8730-b16b97711b8b	SHDB003.01-contact-d2e75635-4678-4360-ad04-126b0e25a61c	uuid:5eac9517-f8e5-42d1-8730-b16b97711b8b
17-Aug-2017 13:21:57	17-Aug-2017 13:19:04	17-Aug-2017 13:21:56	2	52	172	17-Aug-2017	828b611c063d2dcd			SHDB003.02	201603	male	ger	Сурагч	500000	household	household				no_risk	positive	yes	yes	no			yes	cough fever weight_loss sweats	4		yes	Yes	tst	yes		yes	14-Sep-2017	yes	uuid:63632b2f-bd6d-4121-b392-aa6c167997c9	SHDB003.02-contact-89146196-5ae0-408f-a1dc-96bf5c09f3ae	uuid:63632b2f-bd6d-4121-b392-aa6c167997c9
17-Aug-2017 13:34:26	17-Aug-2017 13:32:35	17-Aug-2017 13:34:24	1	49	109	17-Aug-2017	828b611c063d2dcd			SHDB003.04	201603	female	ger	Сурагч	500000	household	bedroom				no_risk	no_test	no	yes	no			no				no	Yes	igra_req	no		yes	14-Sep-2017	yes	uuid:2faa4288-1b24-454e-a284-5d427d0d6682	SHDB003.04-contact-13ba8363-f40d-4311-9d4f-f0014c78ac35	uuid:2faa4288-1b24-454e-a284-5d427d0d6682
23-Aug-2017 13:07:35	23-Aug-2017 13:03:22	23-Aug-2017 13:07:30	4	8	248	23-Aug-2017	828b611c063d2dcd			SHDB002.01	201614	male	house	Ажилгүй	1200000	household	bedroom				bmi	positive	yes	yes	yes	negative		yes	cough fever weight_loss sweats Chest_pain fatigue	6		yes	Yes	tst	yes		yes	05-Aug-2017	yes	uuid:f95547d6-2482-4a78-bc0c-d15a79746fc0	SHDB002.01-contact-b413838d-1090-459f-9392-cafac5750fe0	uuid:f95547d6-2482-4a78-bc0c-d15a79746fc0
23-Aug-2017 13:15:00	23-Aug-2017 13:13:21	23-Aug-2017 13:14:58	1	37	97	23-Aug-2017	828b611c063d2dcd			SHDB002.02	201614	female	house	Үйлчлэгч	1200000	household	bedroom				no_risk	negative	no	no	no			no				no	Yes	igra_req	no		yes	25-Aug-2017	yes	uuid:fd450920-c85e-4e75-b91a-b077b729931d	SHDB002.02-contact-aff32a7d-5c4f-4393-bf39-f16e1ff4e8b3	uuid:fd450920-c85e-4e75-b91a-b077b729931d
23-Aug-2017 13:19:31	23-Aug-2017 13:18:04	23-Aug-2017 13:19:30	1	26	86	23-Aug-2017	828b611c063d2dcd			SHDB002.03	201614	male	house	Оюутан	1200000	household	bedroom				no_risk	negative	no	yes	no			no				no	Yes	igra_req	no		yes	25-Aug-2017	yes	uuid:12085efe-e98d-4851-bfd7-3e1f0517d088	SHDB002.03-contact-abbf25e9-b662-488d-a8d3-852df403ba35	uuid:12085efe-e98d-4851-bfd7-3e1f0517d088
23-Aug-2017 13:23:55	23-Aug-2017 13:22:37	23-Aug-2017 13:23:53	1	16	76	23-Aug-2017	828b611c063d2dcd			SHDB002.04	201614	female	house	Сурагч	1200000	household	bedroom				no_risk	negative	no	yes	no			no				no	Yes	igra_req	no		yes	25-Aug-2017	yes	uuid:af099901-b6a2-48f0-9927-ae0f154614e0	SHDB002.04-contact-85a5f596-cbee-477d-b5b3-dd77131d4cb7	uuid:af099901-b6a2-48f0-9927-ae0f154614e0
23-Aug-2017 13:28:33	23-Aug-2017 13:27:10	23-Aug-2017 13:28:32	1	12	72	23-Aug-2017	828b611c063d2dcd			SHDB002.05	201614	male	house	Цэцэрлэгт	1200000	household	bedroom				no_risk	negative	no	yes	no			no				no	no	tst	no		yes	25-Aug-2017	yes	uuid:fac80d36-9c4b-44be-8185-ba50c2024429	SHDB002.05-contact-2777470f-aa33-4aa6-bc56-3943b7cf2936	uuid:fac80d36-9c4b-44be-8185-ba50c2024429
23-Aug-2017 13:33:55	23-Aug-2017 13:32:12	23-Aug-2017 13:33:54	1	42	102	23-Aug-2017	828b611c063d2dcd			SHDB002.06	201614	female	house	Хүүхэд	1200000	household	bedroom				no_risk	negative	no	yes	no			no				no	no	tst	no		yes	25-Aug-2017	yes	uuid:69ea1bb0-0e65-4785-8d51-6cef1c6908f0	SHDB002.06-contact-8d62e51f-90c8-4c98-bbb1-9017d0303147	uuid:69ea1bb0-0e65-4785-8d51-6cef1c6908f0
29-Aug-2017 12:45:17	23-Aug-2017 14:36:45	23-Aug-2017 14:39:47	3	2	182	23-Aug-2017	828b611c063d2dcd			SHDB005.01	201721	female	ger	Сэтгүүлч	500000	household	bedshare				no_risk	negative	no	yes	no			no				no	Yes	igra_req	no		yes	02-Nov-2017	yes	uuid:78693cff-65fd-4a1e-ac16-05e7094023bd	SHDB005.01-contact-08036efb-fb1e-4922-bd0a-d9ec43ec2212	uuid:78693cff-65fd-4a1e-ac16-05e7094023bd
29-Aug-2017 12:45:39	23-Aug-2017 14:42:27	23-Aug-2017 14:43:54	1	27	87	23-Aug-2017	828b611c063d2dcd			SHDB005.02	201721	female	ger	Хүүхэд	500000	household	bedshare				under_5	negative	no	yes	no			no				no	no	tst	no		yes	02-Nov-2017	yes	uuid:b1b167e7-de98-4cf9-b3ad-0ea483bc0563	SHDB005.02-contact-45ee6f46-c690-442e-825b-e0323ff65f31	uuid:b1b167e7-de98-4cf9-b3ad-0ea483bc0563
29-Aug-2017 12:45:51	28-Aug-2017 14:39:43	28-Aug-2017 14:41:37	1	4	64	28-Aug-2017	828b611c063d2dcd			SHDB006.01	201719	female	house	Тэтгэвэрт	500000	household	bedshare				no_risk	no_test	no	yes	no			no				no	Yes	igra_req	no		yes	28-Sep-2017	yes	uuid:318c94e4-aea0-4b98-86ab-8114b9ebd84f	SHDB006.01-contact-bb183e75-aaaf-4499-9d65-9ca1b0fe2aad	uuid:318c94e4-aea0-4b98-86ab-8114b9ebd84f
17-Aug-2017 13:04:16	17-Aug-2017 12:58:50	17-Aug-2017 13:04:15	5	25	325	17-Aug-2017	c90e43dd14ed44aa			Sbd001.01	Sbd001.01	female	house	Ugui	300000	other	daily	Duu ni			no_risk	negative	no	yes	no			no				no	Yes	no	no		yes	08-Feb-2018	yes	uuid:441ae503-9368-4d92-83d3-def1810d90f3	Sbd001.01-contact-28e5033f-61cb-4cf5-a8e1-424596d25518	uuid:441ae503-9368-4d92-83d3-def1810d90f3
29-Aug-2017 12:46:48	29-Aug-2017 12:36:35	29-Aug-2017 12:46:47	10	12	612	29-Aug-2017	eb5da1abfd52c0ef			Bzd001.01	2015/28	male	ger	Ажилгүй	500000	household	household				bmi	positive	yes	yes	no			yes	fever weight_loss Chest_pain	2		yes	Yes	tst	yes		yes	28-Feb-2018	yes	uuid:35f987f9-fc04-4541-9aed-ce122be839c5	Bzd001.01-contact-00cd44fc-de2f-4eaa-a0e9-60e64da515ff	uuid:35f987f9-fc04-4541-9aed-ce122be839c5
29-Aug-2017 12:50:02	29-Aug-2017 12:46:57	29-Aug-2017 12:50:00	3	3	183	29-Aug-2017	eb5da1abfd52c0ef			Bzd001.02	2015/28	male	ger	Гэрт		household	household				under_5	positive	yes	yes	yes	negative		yes	cough	1		no	Yes	tst	yes		yes	28-Feb-2018	yes	uuid:62df30ce-0520-4bf0-83fd-9f2a326b7a29	Bzd001.02-contact-3d52774d-d799-44c2-8d4c-077ef47558fc	uuid:62df30ce-0520-4bf0-83fd-9f2a326b7a29
29-Aug-2017 12:52:22	29-Aug-2017 12:50:09	29-Aug-2017 12:52:20	2	11	131	29-Aug-2017	eb5da1abfd52c0ef			Bzd001.03	2015/28	female	ger	Гэрт	0	household	household				under_5	negative	no	yes	no			no				no	Yes	tst	yes		yes	28-Feb-2018	yes	uuid:6537006c-b020-49de-8169-f612d7dc8e18	Bzd001.03-contact-80492c31-a315-46c0-97a5-a9ccbc9f8149	uuid:6537006c-b020-49de-8169-f612d7dc8e18
29-Aug-2017 13:06:47	29-Aug-2017 13:03:10	29-Aug-2017 13:06:45	3	35	215	29-Aug-2017	eb5da1abfd52c0ef			Bzd002.01	2015/33	female	ger	Ажилгүй	210000	household	household				over_65	negative	yes	yes	yes	negative		no				yes	Yes	tst	yes		yes	28-Feb-2018	yes	uuid:90967d83-c3ca-45bc-a620-6175d1098ba1	Bzd002.01-contact-651ebc7a-e8b6-48a3-bac6-7109389e8b36	uuid:90967d83-c3ca-45bc-a620-6175d1098ba1
29-Aug-2017 13:09:06	29-Aug-2017 13:06:49	29-Aug-2017 13:09:04	2	15	135	29-Aug-2017	eb5da1abfd52c0ef			Bzd002.02	2015/33	male	ger	Хувиараа	200000	household	bedshare household daily				smoke	negative	no	yes	yes	negative		no				yes	Yes	tst	yes		yes	28-Feb-2018	yes	uuid:2a30b6e7-1201-42ff-8b06-23374147a02b	Bzd002.02-contact-b7dc77ba-0ca6-45cf-bf85-6f5d0cb184c7	uuid:2a30b6e7-1201-42ff-8b06-23374147a02b
29-Aug-2017 13:11:35	29-Aug-2017 13:09:07	29-Aug-2017 13:11:33	2	26	146	29-Aug-2017	eb5da1abfd52c0ef			Bzd002.03	2015/33	male	ger	Гэрт	0	household	bedshare household daily				under_5	positive	yes	yes	yes	negative		no				no	Yes	tst	yes		yes	28-Feb-2018	yes	uuid:f2901442-08f4-4379-a13d-c1df73105adb	Bzd002.03-contact-3771daf5-4d0b-4afc-bcf1-ee0ea39871f3	uuid:f2901442-08f4-4379-a13d-c1df73105adb
29-Aug-2017 13:24:04	29-Aug-2017 13:21:32	29-Aug-2017 13:24:02	2	30	150	29-Aug-2017	eb5da1abfd52c0ef			Bzd003.01	2015/39	male	apartment	Уул уурхайд	1200000	household	bedshare bedroom household daily				no_risk	negative	no	yes	yes	negative		no				yes	Yes	tst	yes		yes	28-Feb-2018	yes	uuid:eb5e59ce-090c-42d9-9aa3-2daedc213a72	Bzd003.01-contact-9814ab8a-638f-4225-921b-589ab0fd30a5	uuid:eb5e59ce-090c-42d9-9aa3-2daedc213a72
29-Aug-2017 13:27:25	29-Aug-2017 13:24:06	29-Aug-2017 13:27:24	3	18	198	29-Aug-2017	eb5da1abfd52c0ef			Bzd003.02	2015/39	male	apartment	Пелханов.д сурагч	0	household	bedroom household daily				tst no_risk	negative	no	yes	yes	negative		no				yes	Yes	tst	yes		yes	28-Feb-2018	yes	uuid:e3d4a0e3-6044-4fc8-9c2e-522153d2857f	Bzd003.02-contact-b0c78c10-59e5-4350-bdf0-3678ba199936	uuid:e3d4a0e3-6044-4fc8-9c2e-522153d2857f
29-Aug-2017 13:32:06	29-Aug-2017 13:27:28	29-Aug-2017 13:32:04	4	36	276	29-Aug-2017	eb5da1abfd52c0ef			Bzd003.03	2015/39	female	apartment	Гэрт	0	household	bedshare bedroom household daily				under_5	positive	yes	yes	yes	negative		no				no	Yes	tst	yes		yes	28-Feb-2018	yes	uuid:f3f3634b-d057-47bf-beca-0f67e5d898a2	Bzd003.03-contact-37f668aa-cc7b-4a84-a68e-5fe1abffbc72	uuid:f3f3634b-d057-47bf-beca-0f67e5d898a2
29-Aug-2017 13:56:05	29-Aug-2017 13:37:59	29-Aug-2017 13:56:03	18	4	1084	29-Aug-2017	eb5da1abfd52c0ef			Bzd004.01	2015/34	female	apartment	Групп	150000	household	bedshare bedroom household daily				no_risk	negative	no	yes	yes	negative		no				yes	Yes	tst	yes		yes	28-Feb-2018	yes	uuid:c2b28f11-210e-48fa-96b7-c04c109bba32	Bzd004.01-contact-917a664e-b7e3-4344-aec8-d49921e9b3f5	uuid:c2b28f11-210e-48fa-96b7-c04c109bba32
29-Aug-2017 13:59:23	29-Aug-2017 13:56:06	29-Aug-2017 13:59:22	3	16	196	29-Aug-2017	eb5da1abfd52c0ef			Bzd004.02	2015/34	male	apartment	Оюутан	0	household	bedroom household daily				no_risk	negative	no	yes	yes	negative		no				yes	Yes	tst	yes		yes	28-Feb-2018	yes	uuid:ba61f244-ee0a-4d80-a637-ba2460e89c3c	Bzd004.02-contact-12e83db1-611d-46f1-b321-7b684f67734a	uuid:ba61f244-ee0a-4d80-a637-ba2460e89c3c
29-Aug-2017 14:01:16	29-Aug-2017 13:59:25	29-Aug-2017 14:01:14	1	49	109	29-Aug-2017	eb5da1abfd52c0ef			Bzd004.03	2015/34	female	apartment	Гэрт	0	household	bedshare bedroom household daily				tst no_risk	negative	no	yes	no			no				no	Yes	tst	yes		yes	28-Feb-2018	yes	uuid:f73bfd84-aeea-4b0a-a013-34d2005cdd2c	Bzd004.03-contact-5f857b4c-301f-4c93-ac6b-8dbb82c9a6e2	uuid:f73bfd84-aeea-4b0a-a013-34d2005cdd2c
29-Aug-2017 14:15:59	29-Aug-2017 14:09:19	29-Aug-2017 14:15:58	6	39	399	29-Aug-2017	eb5da1abfd52c0ef			Bzd005.01	2016/17	male	ger	Хувиараа самар түүдэг	50000	household	bedroom household daily				bmi	negative	no	yes	yes	negative		no				yes	Yes	tst	yes		yes	28-Feb-2018	yes	uuid:b0ed871a-286d-4b47-b9ae-bb27de7cd8a9	Bzd005.01-contact-a4a5f8ba-b901-474e-8345-c75cdabaf9d2	uuid:b0ed871a-286d-4b47-b9ae-bb27de7cd8a9
29-Aug-2017 14:18:50	29-Aug-2017 14:16:01	29-Aug-2017 14:18:49	2	48	168	29-Aug-2017	eb5da1abfd52c0ef			Bzd005.02	2016/17	male	ger	79сургууль сурагч	0	household	bedroom household daily				bmi	negative	no	yes	yes	negative		yes	weight_loss	1		yes	Yes	igra	yes		yes	28-Feb-2018	yes	uuid:de08bd8a-d62a-438b-99c0-67487158bb6e	Bzd005.02-contact-97a1836c-0b86-4d6d-b711-df8bc3cead27	uuid:de08bd8a-d62a-438b-99c0-67487158bb6e
29-Aug-2017 14:20:30	29-Aug-2017 14:18:52	29-Aug-2017 14:20:28	1	36	96	29-Aug-2017	eb5da1abfd52c0ef			Bzd005.03	2016/17	female	ger	Ажилгүй	0	household	bedroom household daily				no_risk	negative	no	yes	yes	negative		no				yes	Yes	tst	yes		yes	28-Feb-2018	yes	uuid:48581ae7-9dd0-4191-b95f-3b56a47bb4d2	Bzd005.03-contact-1bf11425-dc97-4e4c-a5f8-b3b0d75ffac7	uuid:48581ae7-9dd0-4191-b95f-3b56a47bb4d2
29-Aug-2017 14:26:23	29-Aug-2017 14:24:18	29-Aug-2017 14:26:19	2	1	121	29-Aug-2017	eb5da1abfd52c0ef			Bzd006.01	2017/01	male	ger	Ажилгүй	0	household	bedshare bedroom household daily				no_risk	negative	no	yes	yes	negative		no				yes	Yes	tst	yes		yes	28-Feb-2018	yes	uuid:5a75415d-2e83-429a-ae6a-226e37df4d72	Bzd006-contact-4da3101d-02a0-4c63-82d9-f946f7eae990	uuid:5a75415d-2e83-429a-ae6a-226e37df4d72
29-Aug-2017 14:31:30	29-Aug-2017 14:29:30	29-Aug-2017 14:31:25	1	55	115	29-Aug-2017	eb5da1abfd52c0ef			Bzd006.02	2017/01	female	ger	Сурагч	0	household	bedshare bedroom household daily				no_risk	positive	yes	yes	yes	negative		no				yes	Yes	tst	yes		yes	28-Feb-2018	yes	uuid:d16599d6-7ac1-40eb-adcf-9638aba687ba	Bzd006.02-contact-41b77308-5024-4557-b78f-8decf1be1f15	uuid:d16599d6-7ac1-40eb-adcf-9638aba687ba
29-Aug-2017 14:33:08	29-Aug-2017 14:31:33	29-Aug-2017 14:33:07	1	34	94	29-Aug-2017	eb5da1abfd52c0ef			Bzd006.03	2017/01	female	ger	Гэрт	0	household	bedshare bedroom household daily				no_risk	negative	no	yes	yes	negative		no				no	Yes	tst	yes		yes	28-Feb-2018	yes	uuid:eace0d5f-1385-41af-9b80-958e26640641	Bzd006.03-contact-9bc627e0-705f-42b9-aef2-a4b84023e8f1	uuid:eace0d5f-1385-41af-9b80-958e26640641
29-Aug-2017 14:47:01	29-Aug-2017 14:44:47	29-Aug-2017 14:46:59	2	12	132	29-Aug-2017	eb5da1abfd52c0ef			Bzd007.01	Bzd007.01	male	apartment	Зүүнбаян цэргийн ангид орлогч дарга	1200000	household	bedshare bedroom household daily				no_risk	negative	no	yes	yes	negative		no				no	Yes	tst	yes		yes	28-Feb-2018	yes	uuid:6336a910-6f13-463b-9ecb-e4d52cc5a267	Bzd007-contact-c72188bb-14ec-4fcd-bd62-d9eedd6d9dec	uuid:6336a910-6f13-463b-9ecb-e4d52cc5a267
29-Aug-2017 14:48:52	29-Aug-2017 14:47:02	29-Aug-2017 14:48:51	1	49	109	29-Aug-2017	eb5da1abfd52c0ef			Bzd007.02	2017/15	female	apartment	Сурагч	0	household	bedroom household daily				no_risk	negative	no	yes	yes	negative		no				no	Yes	tst	yes		yes	28-Feb-2018	yes	uuid:01664fb1-c35d-4ad3-beaa-4da1ca6bb903	Bzd007.02-contact-29efcfb0-93b3-4b3f-83d1-c51747b6d7f4	uuid:01664fb1-c35d-4ad3-beaa-4da1ca6bb903
29-Aug-2017 14:50:40	29-Aug-2017 14:48:53	29-Aug-2017 14:50:39	1	100	160	29-Aug-2017	eb5da1abfd52c0ef			Bzd007.03	2017/15	female	apartment	Сурагч	0	household	bedroom household daily				no_risk	negative	no	yes	yes	negative		no				no	Yes	tst	yes		yes	28-Feb-2018	yes	uuid:402918ec-dc2d-41c6-8e40-35c568c186bb	Bzd007.03-contact-33bac34b-748f-4db0-8279-df8ac1c07c8f	uuid:402918ec-dc2d-41c6-8e40-35c568c186bb
29-Aug-2017 14:52:06	29-Aug-2017 14:50:42	29-Aug-2017 14:52:05	1	23	83	29-Aug-2017	eb5da1abfd52c0ef			Bzd007.04	2017/15	female	apartment	Гэрт	0	household	bedshare bedroom household daily				under_5	negative	no	yes	no			no				no	Yes	tst	yes		yes	28-Feb-2018	yes	uuid:876bf05a-db2e-4728-978c-bd906adad98e	Bzd007.04-contact-f0fb5f5f-660f-4325-b717-515f64b108ec	uuid:876bf05a-db2e-4728-978c-bd906adad98e
29-Aug-2017 15:04:01	29-Aug-2017 15:02:16	29-Aug-2017 15:04:00	1	44	104	29-Aug-2017	eb5da1abfd52c0ef			Bzd008.01	2015/26	female	ger	Сурагч	0	household	bedshare bedroom household daily				no_risk	negative	no	yes	no			no				yes	Yes	tst	yes		yes	28-Feb-2018	yes	uuid:7ee8714c-bdbf-44aa-8c7e-d4d10fc5bc42	Bzd008.01-contact-be5d7461-d083-4950-acba-ffd548b66c00	uuid:7ee8714c-bdbf-44aa-8c7e-d4d10fc5bc42
29-Aug-2017 15:06:04	29-Aug-2017 15:04:03	29-Aug-2017 15:06:03	2	0	120	29-Aug-2017	eb5da1abfd52c0ef			Bzd008.02	2015/26	female	ger	Сурагч	0	household	bedroom household daily				no_risk	negative	no	yes	no			no				no	Yes	tst	yes		yes	28-Feb-2018	yes	uuid:7ae4ab79-5db5-4c90-be1b-6592786aa99b	Bzd008.02-contact-2f9a8890-26a9-4c5f-9a31-be22fdba908c	uuid:7ae4ab79-5db5-4c90-be1b-6592786aa99b
29-Aug-2017 15:08:29	29-Aug-2017 15:06:06	29-Aug-2017 15:08:27	2	21	141	29-Aug-2017	eb5da1abfd52c0ef			Bzd008.03	2015/26	female	ger	Сурагч	0	household	bedroom household daily				no_risk	negative	no	yes	no			no				no	Yes	tst	yes		yes	28-Feb-2018	yes	uuid:c950deaa-8da3-4931-be7b-caa9f6ce2676	Bzd008.03-contact-9b62203e-d8ee-45b6-899d-a74fe5ccb960	uuid:c950deaa-8da3-4931-be7b-caa9f6ce2676
29-Aug-2017 15:10:24	29-Aug-2017 15:08:32	29-Aug-2017 15:10:23	1	51	111	29-Aug-2017	eb5da1abfd52c0ef			Bzd008.04	2015/26	male	ger	Хувиараа жолооч	200000	household	bedroom household daily				smoke	negative	no	yes	yes	negative		no				yes	Yes	tst	yes		yes	28-Feb-2018	yes	uuid:7ad724ba-844d-4af0-bb65-2238705f87c6	Bzd008.04-contact-464fc626-666b-47a1-bd15-011e7d15a92c	uuid:7ad724ba-844d-4af0-bb65-2238705f87c6
29-Aug-2017 15:12:26	29-Aug-2017 15:10:28	29-Aug-2017 15:12:25	1	57	117	29-Aug-2017	eb5da1abfd52c0ef			Bzd008.05	2015/26	female	ger	Тогооч	260000	household	bedroom household daily				no_risk	negative	no	yes	yes	negative		no				yes	Yes	tst	yes		yes	28-Feb-2018	yes	uuid:7ebe22dd-20df-473e-ac32-bf9b82a99549	Bzd008.05-contact-f26695ba-a735-44f1-adc7-a168db0d952a	uuid:7ebe22dd-20df-473e-ac32-bf9b82a99549
29-Aug-2017 15:27:22	29-Aug-2017 15:25:28	29-Aug-2017 15:27:21	1	53	113	29-Aug-2017	eb5da1abfd52c0ef			Bzd009.01	2015/38	male	apartment	Барилгын инежнер	1200000	household	bedshare bedroom household daily				no_risk	negative	no	yes	yes	negative		no				yes	Yes	tst	yes		yes	28-Feb-2018	yes	uuid:54fc0a24-6f24-444f-82c3-cc0749d8a032	Bzd009.01-contact-a2fc5674-bdd9-41f7-8605-ffec606301fb	uuid:54fc0a24-6f24-444f-82c3-cc0749d8a032
29-Aug-2017 15:29:09	29-Aug-2017 15:27:24	29-Aug-2017 15:29:08	1	44	104	29-Aug-2017	eb5da1abfd52c0ef			Bzd009.02	2015/38	female	apartment	Гэрт	0	household	bedshare bedroom household daily				under_5	negative	no	yes	no			no				no	Yes	tst	yes		yes	28-Feb-2018	yes	uuid:4d9dad34-e966-4e04-8703-35a7740e1f33	Bzd009.02-contact-280d0881-0e74-4fca-a014-42c6e3902984	uuid:4d9dad34-e966-4e04-8703-35a7740e1f33
23-Aug-2017 12:31:39	23-Aug-2017 12:04:53	23-Aug-2017 12:31:38	26	45	1605	23-Aug-2017	f2ecdc10a4b54daf			CHD003.01	201708	male	house	Авто засварын газар засварчин	400000	household	household				alcohol smoke	indeterminate	no	yes	no			yes	cough sweats fatigue	14		no	requested	tst_req	no		no	22-Oct-2017	yes	uuid:4808d8b8-dfe3-40b0-8d14-128374163e8c	CHD003.01-contact-d2e86b8e-64b8-4d9a-b662-1a40585fcd54	uuid:4808d8b8-dfe3-40b0-8d14-128374163e8c
25-Aug-2017 11:21:23	25-Aug-2017 11:07:18	25-Aug-2017 11:14:03	6	45	405	25-Aug-2017	f2ecdc10a4b54daf			Chd003.02	201708	male	house	Сурагч	20000	household	bedroom				no_risk	no_test	yes	yes	no			no				no	Yes	tst	no		yes	21-Jan-2018	yes	uuid:f09c887b-6183-4062-85e7-8b4fd9566290	Chd003.02-contact-1934d44c-2062-4151-8520-a866a9bfd3e8	uuid:f09c887b-6183-4062-85e7-8b4fd9566290
25-Aug-2017 11:24:49	25-Aug-2017 11:21:26	25-Aug-2017 11:24:46	3	20	200	25-Aug-2017	f2ecdc10a4b54daf			CHD003.03	201708	male	house	Цэцэрлэгт	20000	household	bedroom				under_5	negative	no	yes	no			no				no	Yes	tst	no		yes	28-Jan-2018	yes	uuid:b17c153e-6b72-4526-85dc-36f77e41bc75	CHD003.03-contact-9c2dd539-0666-432a-a1e9-b2be77c55787	uuid:b17c153e-6b72-4526-85dc-36f77e41bc75
25-Aug-2017 11:32:33	25-Aug-2017 11:29:06	25-Aug-2017 11:32:30	3	24	204	25-Aug-2017	f2ecdc10a4b54daf			CHD003.04	201708	male	house	Гэрт	20000	household	bedroom				under_5	negative	no	yes	no			no				no	Yes	tst	no		yes	28-Jan-2018	yes	uuid:b923fb6b-aa44-48a7-9394-8cb73d44a010	CHD003.04-contact-542179d9-1fa4-42c0-8d1d-8bbdffe0ae4f	uuid:b923fb6b-aa44-48a7-9394-8cb73d44a010
31-Aug-2017 11:53:37	28-Aug-2017 14:13:08	28-Aug-2017 14:57:28	44	20	2660	28-Aug-2017	f525e7a77e59aef5			BGD001.01	33.01	female	ger	Ажилгүй	193000	household	household				fibrotic	indeterminate	no	no	yes	negative		yes	cough fever Chest_pain sob fatigue	2		yes	Yes	igra	yes		yes	01-Oct-2016	yes	uuid:012f4f77-74cf-410f-9dc0-e8e282a1ebbc	BGD001.01-contact-9e445154-062d-4dbb-94f3-003acd55fd38	uuid:012f4f77-74cf-410f-9dc0-e8e282a1ebbc
31-Aug-2017 11:53:47	29-Aug-2017 10:53:32	29-Aug-2017 11:01:46	8	14	494	29-Aug-2017	f525e7a77e59aef5			BGD002.02	18	female	ger	Ажилгүй	193000	household	household				no_risk	no_test	no	no	no			no				no	Yes	no	yes		yes	23-Dec-2016	yes	uuid:69161ae2-942b-4f0f-a9c9-e6ddbf59e398	BGD002.02-contact-91759f5f-2171-4c55-91ef-314877513923	uuid:69161ae2-942b-4f0f-a9c9-e6ddbf59e398
				mean	250.603							33													25			9
				median	133.5
