# Supplementary material for: An e-registry for household contacts exposed to multidrug resistant TB in Mongolia
Source: BMC Med Inform Decis Mak. 2020 Aug 12;20:188. doi: 10.1186/s12911-020-01204-z (PMC7425559; doi:10.1186/s12911-020-01204-z)
Supplement: Supplementary file 3 — Additional file 3. Contact eregistry test results data.xlsx. Anonmyised contacts data on follow up investigation results and outcomes. [file 12911_2020_1204_MOESM3_ESM.xlsx]

## Sheet: Sheet1
SubmissionDate	start	end	min	sec	totsec	today	deviceid	phonenumber	DRTB_registry_number	paper_registry_number	appt	sputum	sputum_results-sputum2	sputum_results-sputum3	sputum_results-sample	cxr_results-cxr	cxr_results-cxrphoto	cxr_results-cxrnormal	cxr_results-cxrchanges	tests-ltbi_test	tests-ltbi-tst	tests-ltbi-igra	preventive_therapy-PT	preventive_therapy-drugs	drug_start	drug_end	reason_noPT	next_review	meta-instanceID	meta-instanceName	KEY	isValidated
31-Aug-2017 11:53:50	29-Aug-2017 11:01:55	29-Aug-2017 11:04:40	2	45	165	29-Aug-2017	f525e7a77e59aef5		18	18	12_mth	no			no	yes	media\1503972231193.jpg	normal		no								23-Dec-2017	uuid:594695c1-3540-41f8-a14e-a33756272ca7	18-12_mth-results-7204251d-191a-48e4-b5d3-39296b7b1719	uuid:594695c1-3540-41f8-a14e-a33756272ca7	true
31-Aug-2017 11:53:42	28-Aug-2017 15:03:35	28-Aug-2017 15:15:53	12	18	738	28-Aug-2017	f525e7a77e59aef5		33.01	33.01	12_mth	yes	positive	yes	yes_xpert	yes	media\1503900736117.jpg	abnormal	unsure	no								12-Nov-2017	uuid:5491e8a7-e401-4763-ac8b-c9aa3a10830c	033.01-12_mth-results-03381bf8-2960-422d-bd44-aa62756284da	uuid:5491e8a7-e401-4763-ac8b-c9aa3a10830c	true
29-Aug-2017 15:32:23	29-Aug-2017 15:12:36	29-Aug-2017 15:32:21	19	45	1185	29-Aug-2017	eb5da1abfd52c0ef		Bzd001.01	2015/28	18_mth	yes	negative	no	no	yes		normal		no								28-Feb-2018	uuid:ad9bb447-5b38-4114-a451-095a761aa9d6	Bzd001.01-18_mth-results-69ace470-8fc2-45a1-8093-f7adfd793ffb	uuid:ad9bb447-5b38-4114-a451-095a761aa9d6	true
29-Aug-2017 15:35:06	29-Aug-2017 15:32:26	29-Aug-2017 15:35:04	2	38	158	29-Aug-2017	eb5da1abfd52c0ef		Bzd001.02	2015/28	18_mth	no			no	yes		abnormal	no	yes	positive	negative	yes	rifampicin isoniazid levofloxacin	15-Sep-2015	29-Aug-2017		28-Feb-2018	uuid:bc38ce4e-54e1-41f4-93e9-49df327cde8e	Bzd001.02-18_mth-results-7cc0f03f-fa38-4cf6-bfa8-4cd7c75361fc	uuid:bc38ce4e-54e1-41f4-93e9-49df327cde8e	true
29-Aug-2017 15:36:34	29-Aug-2017 15:35:07	29-Aug-2017 15:36:33	1	26	86	29-Aug-2017	eb5da1abfd52c0ef		Bzd001.03	2015/28	18_mth	no			no	yes		normal		yes	negative							28-Feb-2018	uuid:3830acc0-3a2e-4829-bc89-0508aab9fe53	Bzd001.03-18_mth-results-cdb32449-2b27-447e-95aa-b24c08105192	uuid:3830acc0-3a2e-4829-bc89-0508aab9fe53	true
29-Aug-2017 15:39:00	29-Aug-2017 15:36:36	29-Aug-2017 15:38:58	2	22	142	29-Aug-2017	eb5da1abfd52c0ef		Bzd002.01	2015/33	18_mth	yes	negative	no	no	yes	media\1503988703096.jpg	abnormal	no	yes		negative						28-Feb-2018	uuid:0715f76f-4e5e-4cd7-b527-8166e4ad615f	Bzd002.01-18_mth-results-dbf37117-8c23-43d0-bba1-1ca3746d4bfb	uuid:0715f76f-4e5e-4cd7-b527-8166e4ad615f	true
29-Aug-2017 15:40:58	29-Aug-2017 15:39:02	29-Aug-2017 15:40:54	1	52	112	29-Aug-2017	eb5da1abfd52c0ef		Bzd002.02	2015/3	18_mth	yes	negative	no	no	yes	media\1503988821910.jpg	normal		yes		negative						28-Feb-2018	uuid:710e3139-6c76-46ef-a681-671a9d2a4513	Bzd002.02-18_mth-results-07794c7c-ae14-4360-bb1e-ba96a2fa37e1	uuid:710e3139-6c76-46ef-a681-671a9d2a4513	true
29-Aug-2017 15:43:26	29-Aug-2017 15:41:10	29-Aug-2017 15:43:25	2	15	135	29-Aug-2017	eb5da1abfd52c0ef		Bzd002.03	2015/33	18_mth	no			no	yes		normal		yes	positive		yes	rifampicin isoniazid levofloxacin	15-Jun-2016	27-Feb-2018		28-Feb-2018	uuid:996fc091-babb-4ff9-881f-4a8f34e8565e	Bzd002.03-18_mth-results-5e7796db-36e9-4374-a75f-8e2b9e25ca52	uuid:996fc091-babb-4ff9-881f-4a8f34e8565e	true
29-Aug-2017 15:44:40	29-Aug-2017 15:43:28	29-Aug-2017 15:44:38	1	10	70	29-Aug-2017	eb5da1abfd52c0ef		Bzd003.01	2015/39	18_mth	yes	negative	no	no	yes		normal		no								28-Feb-2018	uuid:5d53f6ef-9f1c-4262-adc0-88cf0c9428e8	Bzd003-18_mth-results-239cf6b6-4bab-4bf8-b9f8-06ded54b2d06	uuid:5d53f6ef-9f1c-4262-adc0-88cf0c9428e8	true
29-Aug-2017 15:45:47	29-Aug-2017 15:44:41	29-Aug-2017 15:45:46	1	5	65	29-Aug-2017	eb5da1abfd52c0ef		Bzd003.02	2015/39	18_mth	yes	negative		no	yes		normal		no								28-Feb-2018	uuid:e22e5e86-a12a-49a2-b4ae-c14cff1f1769	Bzd003.02-18_mth-results-83d3cb94-e734-47b9-a7e2-288cc67037ff	uuid:e22e5e86-a12a-49a2-b4ae-c14cff1f1769	true
29-Aug-2017 15:48:00	29-Aug-2017 15:45:50	29-Aug-2017 15:47:59	2	9	129	29-Aug-2017	eb5da1abfd52c0ef		Bzd003.03	2015/39	18_mth	no			no	yes		abnormal	no	yes	positive		yes	rifampicin isoniazid levofloxacin	28-Dec-2015	17-Jan-2017		28-Feb-2018	uuid:772ca123-bacd-4f40-9638-356e3e2ef5bc	Bzd003.03-18_mth-results-1e57405e-32e1-4b5f-bc62-85ded8bf3f7a	uuid:772ca123-bacd-4f40-9638-356e3e2ef5bc	true
29-Aug-2017 15:53:19	29-Aug-2017 15:48:31	29-Aug-2017 15:53:14	4	43	283	29-Aug-2017	eb5da1abfd52c0ef		Bzd004.01	2015/34	18_mth	yes	negative		no	yes	media\1503989559707.jpg	normal		no								28-Feb-2018	uuid:9c35305c-d221-4fa1-b4bd-02f1cec367d9	Bzd004.01-18_mth-results-e0f696de-dce3-4ef1-9a50-29901979b7a8	uuid:9c35305c-d221-4fa1-b4bd-02f1cec367d9	true
29-Aug-2017 15:55:52	29-Aug-2017 15:53:33	29-Aug-2017 15:55:49	2	16	136	29-Aug-2017	eb5da1abfd52c0ef		Bzd004.02	2015/34	18_mth	yes	negative	no	no	yes	media\1503989709669.jpg	normal		no								28-Feb-2018	uuid:3429ef0c-a235-449d-ad0d-fa8667a44b03	Bzd004.02-18_mth-results-13d1701d-6388-4fbc-b673-79d90aa5f24a	uuid:3429ef0c-a235-449d-ad0d-fa8667a44b03	true
29-Aug-2017 15:57:25	29-Aug-2017 15:55:53	29-Aug-2017 15:57:23	1	30	90	29-Aug-2017	eb5da1abfd52c0ef		Bzd004.03	2015/34	18_mth	no			no	yes		normal		yes	negative							28-Feb-2018	uuid:78a63132-f4f2-4ce2-a04f-eb8f377c1b6c	Bzd004.03-18_mth-results-9f59433d-257d-4384-a994-1fbc0492c90a	uuid:78a63132-f4f2-4ce2-a04f-eb8f377c1b6c	true
29-Aug-2017 15:58:54	29-Aug-2017 15:57:26	29-Aug-2017 15:58:52	1	26	86	29-Aug-2017	eb5da1abfd52c0ef		Bzd005.01	2017/17	18_mth	yes	positive	yes	yes_xpert	yes		abnormal	no	no								28-Feb-2018	uuid:b55fb069-7a15-46a3-ae4f-7da0de42356d	Bzd005.01-18_mth-results-17dd0493-0cec-4305-a8f5-7d54d316343f	uuid:b55fb069-7a15-46a3-ae4f-7da0de42356d	true
29-Aug-2017 16:01:37	29-Aug-2017 15:59:28	29-Aug-2017 16:01:36	2	8	128	29-Aug-2017	eb5da1abfd52c0ef		Bzd005.02	2016/17	12_mth	yes	negative	no	yes_xpert	yes		abnormal	yes	yes	positive		yes	rifampicin isoniazid levofloxacin	19-Jun-2017	19-Jun-2019		28-Feb-2018	uuid:c58ab282-6f42-41c8-b7ef-817b71f42318	Bzd005.02-12_mth-results-5cb56af7-1952-4594-9f28-d15d6df1dca5	uuid:c58ab282-6f42-41c8-b7ef-817b71f42318	true
29-Aug-2017 16:02:33	29-Aug-2017 16:01:40	29-Aug-2017 16:02:32	0	52	52	29-Aug-2017	eb5da1abfd52c0ef		Bzd005.03	2016/17	12_mth	yes	negative	no	no	yes		normal		no								28-Feb-2018	uuid:3ddf5706-cb55-493e-89c6-8c48ae5d275f	Bzd005.03-12_mth-results-dfc23665-37d9-4363-a851-214d6e0b445a	uuid:3ddf5706-cb55-493e-89c6-8c48ae5d275f	true
29-Aug-2017 16:03:35	29-Aug-2017 16:02:38	29-Aug-2017 16:03:33	0	55	55	29-Aug-2017	eb5da1abfd52c0ef		Bzd006.01	2017/01	6_mth	yes	negative	no	no	yes		normal		no								28-Feb-2018	uuid:969d139b-4296-4bf5-81fc-d17ebab3e355	Bzd006.01-6_mth-results-35541f8b-1be3-4eec-9637-620fc6e3a567	uuid:969d139b-4296-4bf5-81fc-d17ebab3e355	true
29-Aug-2017 16:05:22	29-Aug-2017 16:03:36	29-Aug-2017 16:05:20	1	44	104	29-Aug-2017	eb5da1abfd52c0ef		Bzd006.02	2017/01	6_mth	yes	negative	no	no	yes		abnormal	no	yes	positive		yes	rifampicin isoniazid levofloxacin	24-Jan-2017	28-Nov-2018		28-Feb-2018	uuid:ff99f594-ed4c-4df9-ac96-c78e8f963f3f	Bzd006.02-6_mth-results-f30ee90c-3b38-4555-abd5-56ebe8c70f18	uuid:ff99f594-ed4c-4df9-ac96-c78e8f963f3f	true
29-Aug-2017 16:06:19	29-Aug-2017 16:05:24	29-Aug-2017 16:06:17	0	53	53	29-Aug-2017	eb5da1abfd52c0ef		Bzd006.03	2017/01	6_mth	no			no	yes		normal		yes	negative							28-Feb-2018	uuid:50c9e3b5-f089-4d8b-abc6-99bbab17cd7e	Bzd006.03-6_mth-results-bd33f7de-7399-4a87-9ed5-6b92f1033295	uuid:50c9e3b5-f089-4d8b-abc6-99bbab17cd7e	true
29-Aug-2017 16:08:13	29-Aug-2017 16:06:43	29-Aug-2017 16:08:11	1	28	88	29-Aug-2017	eb5da1abfd52c0ef		Bzd007.01	2017/15	initial	yes	negative	no	no	yes		normal		no								28-Feb-2018	uuid:b3548eea-f772-4a50-adac-b9f0a81f704a	Bzd007.01-initial-results-c0a34ed6-a8d4-40d4-814e-b6b643c3dc81	uuid:b3548eea-f772-4a50-adac-b9f0a81f704a	true
29-Aug-2017 16:09:12	29-Aug-2017 16:08:14	29-Aug-2017 16:09:11	0	57	57	29-Aug-2017	eb5da1abfd52c0ef		Bzd007.02	2017/15	initial	no			no	yes		normal		yes	negative							28-Feb-2018	uuid:359a6206-17d3-4967-8fbf-059f9e968a6b	Bzd007.02-initial-results-f52a468a-5d47-44ac-b45f-b591a49654bd	uuid:359a6206-17d3-4967-8fbf-059f9e968a6b	true
29-Aug-2017 16:10:17	29-Aug-2017 16:09:14	29-Aug-2017 16:10:14	1	0	60	29-Aug-2017	eb5da1abfd52c0ef		Bzd007.03	2017/15	initial	no			no	yes		normal		yes	negative							28-Feb-2018	uuid:17c76092-f352-4f42-87c3-fc3f992b1020	Bzd007.03-initial-results-3df5eb91-c2a6-4747-a597-ccd108a3dbef	uuid:17c76092-f352-4f42-87c3-fc3f992b1020	true
29-Aug-2017 16:11:07	29-Aug-2017 16:10:18	29-Aug-2017 16:11:06	0	48	48	29-Aug-2017	eb5da1abfd52c0ef		Bzd007.04	2017/15	initial	no			no	yes		normal		yes	negative							28-Feb-2018	uuid:e7d1afda-e46a-437e-b529-48b1bfdd1aa8	Bzd007.04-initial-results-b0bac840-2765-4a78-af29-42c91aa7e9c9	uuid:e7d1afda-e46a-437e-b529-48b1bfdd1aa8	true
30-Aug-2017 09:28:30	30-Aug-2017 09:26:31	30-Aug-2017 09:28:28	1	57	117	30-Aug-2017	eb5da1abfd52c0ef		Bzd008.01	2015/26	24_mth	no			no	yes		normal		yes	positive		no				none	28-Feb-2018	uuid:3b96e43e-8fea-44da-8a32-d9f2606e8dff	Bzd008.01-24_mth-results-f5d216c5-f4ac-42f6-84bd-0c71377ec711	uuid:3b96e43e-8fea-44da-8a32-d9f2606e8dff	true
30-Aug-2017 09:33:04	30-Aug-2017 09:31:23	30-Aug-2017 09:33:02	1	39	99	30-Aug-2017	eb5da1abfd52c0ef		Bzd008.02	2015/26	24_mth	no			no	yes		normal		yes	positive		no				none	28-Feb-2018	uuid:4659fa9d-2de8-433e-8883-20f9573f8ed5	Bzd008.02-24_mth-results-4f7da7f8-5125-4c80-b4d2-8e560e39c499	uuid:4659fa9d-2de8-433e-8883-20f9573f8ed5	true
30-Aug-2017 09:35:11	30-Aug-2017 09:33:08	30-Aug-2017 09:35:09	2	1	121	30-Aug-2017	eb5da1abfd52c0ef		Bzd008.03	2015/26	24_mth	no			no	yes		normal		yes	positive		na					28-Feb-2018	uuid:8887af6d-3a60-40a0-a34d-d3033612a053	Bzd008.03-24_mth-results-25924ad9-d539-4ebe-8c0d-114377fc6f5c	uuid:8887af6d-3a60-40a0-a34d-d3033612a053	true
30-Aug-2017 09:36:28	30-Aug-2017 09:35:12	30-Aug-2017 09:36:26	1	14	74	30-Aug-2017	eb5da1abfd52c0ef		Bzd008.04	2015/26	24_mth	yes	negative	no	no	yes		normal		no								28-Feb-2018	uuid:e8912861-7a1c-44e7-9f33-6cd5a192bcf8	Bzd008.04-24_mth-results-95cc3833-5b41-45ea-a83f-9ea526141311	uuid:e8912861-7a1c-44e7-9f33-6cd5a192bcf8	true
30-Aug-2017 09:38:20	30-Aug-2017 09:36:30	30-Aug-2017 09:38:19	1	49	109	30-Aug-2017	eb5da1abfd52c0ef		Bzd008.05	2015/26	24_mth	yes	negative	no	no	yes		normal		no								28-Feb-2018	uuid:e0b717e9-e548-4a1c-afc6-c41d1e385be5	Bzd008.05-24_mth-results-671d6ca4-2526-44d8-8497-594a5a3eca14	uuid:e0b717e9-e548-4a1c-afc6-c41d1e385be5	true
30-Aug-2017 09:39:44	30-Aug-2017 09:38:23	30-Aug-2017 09:39:43	1	20	80	30-Aug-2017	eb5da1abfd52c0ef		Bzd009.01	2015/38	18_mth	yes	negative	no	no	yes		normal		no								28-Feb-2018	uuid:7b3c4795-1d65-4257-a929-76ed0e47a295	Bzd008.05-18_mth-results-ec544345-9b06-4439-97b9-b189d66d88dd	uuid:7b3c4795-1d65-4257-a929-76ed0e47a295	true
30-Aug-2017 09:41:00	30-Aug-2017 09:39:51	30-Aug-2017 09:40:58	1	7	67	30-Aug-2017	eb5da1abfd52c0ef		Bzd009.02	2015/38	18_mth	no			no	yes		normal		yes	positive		na					28-Feb-2018	uuid:7ec2ecd1-ea2f-41fd-8bfa-d82ad1edac13	Bzd008.02-18_mth-results-e61cce52-eda3-4dbb-9969-1a9490f4d875	uuid:7ec2ecd1-ea2f-41fd-8bfa-d82ad1edac13	true
25-Aug-2017 11:21:25	25-Aug-2017 11:14:13	25-Aug-2017 11:21:18	7	5	425	25-Aug-2017	f2ecdc10a4b54daf		Chd003.02	201708	initial	no			no	yes	media\1503627437732.jpg	normal		yes	positive		yes	isoniazid	10-Nov-2014	10-May-2015		28-Jan-2018	uuid:75e464ba-6d89-4a60-9b09-132e99fe8128	Chd003.02-initial-results-18718051-48fe-4711-8a2b-8df37cb30524	uuid:75e464ba-6d89-4a60-9b09-132e99fe8128	true
25-Aug-2017 11:29:06	25-Aug-2017 11:24:50	25-Aug-2017 11:29:01	4	11	251	25-Aug-2017	f2ecdc10a4b54daf		CHD003.03	201708	initial	no			no	yes	media\1503628096749.jpg	normal		no								21-Jan-2018	uuid:68deef1a-6449-4291-9f58-ba27d3d7a527	CHD003.03-initial-results-ed866536-c132-4544-bdcc-271af4344bd4	uuid:68deef1a-6449-4291-9f58-ba27d3d7a527	true
25-Aug-2017 11:35:11	25-Aug-2017 11:32:36	25-Aug-2017 11:35:07	2	31	151	25-Aug-2017	f2ecdc10a4b54daf		CHD003.04	201708	initial	no			no	yes	media\1503628472659.jpg	normal		no								28-Jan-2018	uuid:98f59ecf-bb92-4275-80c2-21349c4e2f04	CHD003.04-initial-results-d946b8de-4396-47c2-8599-1b1313f4fb23	uuid:98f59ecf-bb92-4275-80c2-21349c4e2f04	true
22-Aug-2017 13:23:23	22-Aug-2017 13:18:50	22-Aug-2017 13:23:21	4	31	271	22-Aug-2017	2078dbff25c2faa		HUD001.03	0	initial	yes	positive	yes	yes_xpert	yes	media\1503375744837.jpg	abnormal	yes	no								27-Nov-2017	uuid:fa6e8be3-e99b-4725-99cc-bd9bc5bc80a4	HUD001.03-initial-results-8c554c98-4a17-4768-92af-cc2d494bc433	uuid:fa6e8be3-e99b-4725-99cc-bd9bc5bc80a4	true
01-Sep-2017 11:17:04	28-Aug-2017 13:47:12	28-Aug-2017 13:48:52	1	40	100	28-Aug-2017	2078dbff25c2faa		Hud003.01	0	6_mth	no			no	no				yes	negative							25-Feb-2018	uuid:bc889667-10a6-4a4d-ab05-c73f987eff19	Hud003.01-6_mth-results-a723e2d6-121b-4796-b119-15bd7d8d2d9a	uuid:bc889667-10a6-4a4d-ab05-c73f987eff19	true
17-Aug-2017 13:08:45	17-Aug-2017 13:04:20	17-Aug-2017 13:08:41	4	21	261	17-Aug-2017	c90e43dd14ed44aa		Sbd001.01	Sbd001.01	initial	no			no	yes	media\1502942886732.jpg	normal		no								08-Feb-2018	uuid:805d1445-5e19-4cb4-869f-a3d3a6bfc861	Sbd001.01-initial-results-729ddd5e-40f3-43b1-b05e-10b8bd049a70	uuid:805d1445-5e19-4cb4-869f-a3d3a6bfc861	true
23-Aug-2017 13:11:36	23-Aug-2017 13:07:36	23-Aug-2017 13:11:32	3	56	236	23-Aug-2017	828b611c063d2dcd		SHDB002.01	201614	18_mth	yes	positive	yes	yes_culture	yes	media\1503461359563.jpg	abnormal	unsure	yes	negative	negative						26-Aug-2017	uuid:5ef3f8c7-bef7-4e35-b1db-f3b2d1087c7e	SHDB002.01-18_mth-results-aced4b2d-57db-4e82-8711-2cd96e5e4d24	uuid:5ef3f8c7-bef7-4e35-b1db-f3b2d1087c7e	true
23-Aug-2017 13:16:31	23-Aug-2017 13:15:02	23-Aug-2017 13:16:25	1	23	83	23-Aug-2017	828b611c063d2dcd		SHDB002.02	201614	18_mth	no			no	yes	media\1503461764493.jpg	normal		no								25-Aug-2017	uuid:2b9ac9b4-6abf-402c-9b1c-286f23abaaeb	SHDB002.02-18_mth-results-4b0b95d0-5c87-4282-b81d-205e58558cff	uuid:2b9ac9b4-6abf-402c-9b1c-286f23abaaeb	true
23-Aug-2017 13:21:10	23-Aug-2017 13:19:33	23-Aug-2017 13:21:03	1	30	90	23-Aug-2017	828b611c063d2dcd		SHDB002.03	201614	18_mth	no			no	yes	media\1503462047626.jpg	normal		no								25-Aug-2017	uuid:f7470aef-623b-4b50-92db-679c813339c3	SHDB002.03-18_mth-results-0d999160-4d82-466f-b10e-c7c04f78bad9	uuid:f7470aef-623b-4b50-92db-679c813339c3	true
23-Aug-2017 13:25:35	23-Aug-2017 13:24:32	23-Aug-2017 13:25:31	0	59	59	23-Aug-2017	828b611c063d2dcd		SHDB002.04	201614	18_mth	no			no	yes	media\1503462316926.jpg	normal		no								25-Aug-2017	uuid:89b2e3bb-b392-4c4a-a994-bafbe1a88018	SHDB002.04-18_mth-results-f006bfc7-2f79-4c05-bd8a-c4db242b65d3	uuid:89b2e3bb-b392-4c4a-a994-bafbe1a88018	true
23-Aug-2017 13:30:37	23-Aug-2017 13:28:35	23-Aug-2017 13:30:35	2	0	120	23-Aug-2017	828b611c063d2dcd		SHDB002.05	201614	18_mth	no			no	no				yes	positive	notdone	no				none	25-Aug-2017	uuid:3c2291b0-76c9-4719-8533-d4d572dd5510	SHDB002.05-18_mth-results-b9bc4b7f-2abd-4019-b0e3-334759bab80f	uuid:3c2291b0-76c9-4719-8533-d4d572dd5510	true
23-Aug-2017 13:34:38	23-Aug-2017 13:33:56	23-Aug-2017 13:34:36	0	40	40	23-Aug-2017	828b611c063d2dcd		SHDB002.06	201614	18_mth	no			no	no				yes	negative	notdone						25-Aug-2017	uuid:10e7d20e-15c5-4c30-830b-d0873d45f7f9	SHDB002.06-18_mth-results-77c8d27a-913e-4ccb-ad37-8d2d48f5a65e	uuid:10e7d20e-15c5-4c30-830b-d0873d45f7f9	true
17-Aug-2017 13:16:22	17-Aug-2017 13:14:37	17-Aug-2017 13:16:20	1	43	103	17-Aug-2017	828b611c063d2dcd		SHDB003.01	201603	12_mth	no			no	yes		normal		no								14-Sep-2017	uuid:1358c8b4-5877-4925-a91e-a28d04fee344	SHDB003.01-12_mth-results-74ee0a4c-e71d-4a86-b8c5-7e3fb36650e5	uuid:1358c8b4-5877-4925-a91e-a28d04fee344	true
17-Aug-2017 13:27:06	17-Aug-2017 13:21:59	17-Aug-2017 13:27:03	5	4	304	17-Aug-2017	828b611c063d2dcd		SHDB003.02	201603	12_mth	yes	positive	yes	no	yes		abnormal	unsure	yes	positive	notdone	yes	other	12-Apr-2016	12-Oct-2016		14-Sep-2017	uuid:e6239e54-4db0-418c-92ab-f61c80a91d7e	SHDB003.02-12_mth-results-d982e266-ef4c-4be0-955b-cc8d99014ab2	uuid:e6239e54-4db0-418c-92ab-f61c80a91d7e	true
17-Aug-2017 13:30:54	17-Aug-2017 13:29:45	17-Aug-2017 13:30:53	1	8	68	17-Aug-2017	828b611c063d2dcd		SHDB003.03	201603	12_mth	no			no	yes		normal		no								14-Sep-2017	uuid:bc9e32d4-739e-4fb7-b153-c7b0e3b25df7	SHDB003.03-12_mth-results-498d2c61-58b9-4b69-b7c5-b3e4d5934d21	uuid:bc9e32d4-739e-4fb7-b153-c7b0e3b25df7	true
17-Aug-2017 13:35:18	17-Aug-2017 13:34:27	17-Aug-2017 13:35:17	0	50	50	17-Aug-2017	828b611c063d2dcd		SHDB003.04	201603	12_mth	no			no	yes		normal		no								14-Sep-2017	uuid:f73efc69-e1b7-4ad6-9ac7-ca72ba621912	SHDB003.04-12_mth-results-ad5c723e-2199-4da7-8cef-e3f0a5bdb062	uuid:f73efc69-e1b7-4ad6-9ac7-ca72ba621912	true
17-Aug-2017 11:09:25	17-Aug-2017 11:07:32	17-Aug-2017 11:09:22	1	50	110	17-Aug-2017	828b611c063d2dcd		SHDB004.01	201723	initial	no			no	yes		normal		no								13-Nov-2017	uuid:8f1f5a95-4539-4dc8-8a59-ca9b868cfd91	SHDB004.01-initial-results-58ccb748-4051-4746-9d69-511028ca0a81	uuid:8f1f5a95-4539-4dc8-8a59-ca9b868cfd91	true
17-Aug-2017 11:10:16	17-Aug-2017 11:09:25	17-Aug-2017 11:10:14	0	49	49	17-Aug-2017	828b611c063d2dcd		SHDB004.02	201723	initial	no			no	yes		normal		no								13-Nov-2017	uuid:4b2bf78f-4d9e-46cc-97fb-18b30a422412	SHDB004.02-initial-results-70b755a5-ad1e-4116-97c3-030af4c40576	uuid:4b2bf78f-4d9e-46cc-97fb-18b30a422412	true
29-Aug-2017 12:45:29	23-Aug-2017 14:39:51	23-Aug-2017 14:40:41	0	50	50	23-Aug-2017	828b611c063d2dcd		SHDB005.01	201721	initial	no			no	yes		normal		no								02-Nov-2017	uuid:fc12482a-efaf-441a-9c37-d7546be3f7a2	SHDB005.01-initial-results-c3a2f985-a8d5-4989-a4ab-8dbb6716d2a7	uuid:fc12482a-efaf-441a-9c37-d7546be3f7a2	true
29-Aug-2017 12:45:41	23-Aug-2017 14:43:57	23-Aug-2017 14:44:36	0	39	39	23-Aug-2017	828b611c063d2dcd		SHDB005.02	201721	initial	no			no	no				yes	negative	notdone						02-Nov-2017	uuid:c47a8d6a-6add-4dbb-a53a-06fb2760da01	SHDB005.02-initial-results-a7359331-7bf8-45d0-909c-bfebb1060445	uuid:c47a8d6a-6add-4dbb-a53a-06fb2760da01	true
29-Aug-2017 12:45:54	28-Aug-2017 14:41:40	28-Aug-2017 14:42:55	1	15	75	28-Aug-2017	828b611c063d2dcd		SHDB006.01	201719	initial	no			no	yes		normal		no								28-Sep-2017	uuid:b7784f72-92fe-4671-b1ed-454c902cc7a7	SHDB006.01-initial-results-6a38afd0-9100-4531-ab88-fc7a9ba33bde	uuid:b7784f72-92fe-4671-b1ed-454c902cc7a7	true
28-Aug-2017 13:20:55	28-Aug-2017 13:18:44	28-Aug-2017 13:20:56	2	12	132	28-Aug-2017	5e63fcc604b3121		Shdu001.02	2017/15.02	6_mth	no			no	yes	media\1503894029155.jpg	normal		no								02-Aug-2017	uuid:57214b9e-2920-4351-8c6a-2f66f06e0df1	Shdu001.02-6_mth-results-2e9a658c-83a3-44ad-9d90-086fd27fcfe9	uuid:57214b9e-2920-4351-8c6a-2f66f06e0df1	true
18-Aug-2017 12:20:37	18-Aug-2017 12:19:44	18-Aug-2017 12:20:37	0	53	53	18-Aug-2017	5e63fcc604b3121		Shdu001.03	2017/15.03	6_mth	no			no	no				yes	negative	notdone						01-Aug-2017	uuid:8a2dca60-4adb-4eb0-95ba-3738d4558104	Shdu001.03-6_mth-results-9bdc8bb6-dfc2-4169-bfe1-705b932e58d4	uuid:8a2dca60-4adb-4eb0-95ba-3738d4558104	true
18-Aug-2017 12:26:08	18-Aug-2017 12:25:05	18-Aug-2017 12:26:08	1	3	63	18-Aug-2017	5e63fcc604b3121		Shdu001.04	2017/15.04	6_mth	no			no	no				yes	negative	notdone						01-Aug-2017	uuid:3d9e8b76-358d-4c6a-afab-95f3861dff08	Shdu001.04-6_mth-results-793c0b2b-764a-4fac-93a3-ad29f3e5aeda	uuid:3d9e8b76-358d-4c6a-afab-95f3861dff08	true
18-Aug-2017 13:05:05	18-Aug-2017 13:03:57	18-Aug-2017 13:05:04	1	7	67	18-Aug-2017	5e63fcc604b3121		Shdu002.01	2017/30.01	6_mth	no			no	yes		normal		no								07-Aug-2017	uuid:806bcc52-0ed9-4400-9698-ae7f59f714fa	Shdu002.01-6_mth-results-98202102-2ecd-49a4-835b-4ed8076e97bd	uuid:806bcc52-0ed9-4400-9698-ae7f59f714fa	true
18-Aug-2017 13:11:29	18-Aug-2017 13:10:44	18-Aug-2017 13:11:28	0	44	44	18-Aug-2017	5e63fcc604b3121		Shdu002.02	2017/30.02	6_mth	no			no	yes		normal		no								07-Aug-2017	uuid:78ae4e09-1ec6-4172-b4b7-a2547e9b5a2b	Shdu002.02-6_mth-results-a92e4987-d282-4212-a732-597d330dfafc	uuid:78ae4e09-1ec6-4172-b4b7-a2547e9b5a2b	true
18-Aug-2017 13:15:28	18-Aug-2017 13:14:23	18-Aug-2017 13:15:28	1	5	65	18-Aug-2017	5e63fcc604b3121		Shdu002.03	2016/30.03	6_mth	no			no	no				yes	negative	notdone						07-Aug-2017	uuid:c0dade8d-d495-4d50-81eb-ec6f9bff9761	Shri 002.03-6_mth-results-b3e9072d-0f89-4ff4-8cf5-53ffa2a8b1d5	uuid:c0dade8d-d495-4d50-81eb-ec6f9bff9761	true
21-Aug-2017 12:18:34	21-Aug-2017 12:16:36	21-Aug-2017 12:18:34	1	58	118	21-Aug-2017	5e63fcc604b3121		Shdu003.01	2017/05.01	6_mth	no			no	yes	media\1503285489853.jpg	normal		no								07-Aug-2017	uuid:36f72252-7bbf-4d8a-a3eb-e61793805974	Shdu003.01-6_mth-results-e777b2bc-b2aa-4157-8e2f-cbed05db6ed5	uuid:36f72252-7bbf-4d8a-a3eb-e61793805974	true
21-Aug-2017 12:21:00	21-Aug-2017 12:18:46	21-Aug-2017 12:21:02	2	16	136	21-Aug-2017	5e63fcc604b3121		Shdu003.02	2017/05.02	6_mth	no			no	yes	media\1503285633435.jpg	normal		no								07-Aug-2017	uuid:38fa0189-a2b6-4fa7-81c5-8b2889dd3124	Shdu003.02-6_mth-results-b71f13d6-6df6-4649-958d-39d05c2cfd41	uuid:38fa0189-a2b6-4fa7-81c5-8b2889dd3124	true
21-Aug-2017 12:22:49	21-Aug-2017 12:21:22	21-Aug-2017 12:22:51	1	29	89	21-Aug-2017	5e63fcc604b3121		Shdu003.03	2017/05.03	6_mth	no			no	yes	media\1503285743509.jpg	normal		no								07-Aug-2017	uuid:8e610dc8-a3f3-4418-b145-e8468db778e2	Shdu003.03-6_mth-results-159d2e6e-ac1f-44e4-b180-56118e748770	uuid:8e610dc8-a3f3-4418-b145-e8468db778e2	true
18-Aug-2017 14:13:25	18-Aug-2017 14:12:06	18-Aug-2017 14:13:25	1	19	79	18-Aug-2017	5e63fcc604b3121		Shdu004.01	2016/19.01	12_mth	no			no	yes	media\1503033181676.jpg	normal		no								04-Jul-2017	uuid:b8214b8b-ffd3-41ae-a203-dd4d16cbee81	Shdu004.01-12_mth-results-acdc20b6-7803-4eb0-94e6-7c701d93dffd	uuid:b8214b8b-ffd3-41ae-a203-dd4d16cbee81	true
18-Aug-2017 14:18:54	18-Aug-2017 14:18:07	18-Aug-2017 14:18:55	0	48	48	18-Aug-2017	5e63fcc604b3121		Shdu004.02	2016/19.02	12_mth	no			no	no				no								04-Jul-2017	uuid:652112ac-df33-40e3-b5cb-f031361daa85	Shdu004.02-12_mth-results-1ecb80e2-a596-4353-849a-ad6da4c51a96	uuid:652112ac-df33-40e3-b5cb-f031361daa85	true
18-Aug-2017 14:25:12	18-Aug-2017 14:23:59	18-Aug-2017 14:25:11	1	12	72	18-Aug-2017	5e63fcc604b3121		Shdu004.03	2016/19.03	12_mth	no			no	yes	media\1503033890720.jpg	normal		no								04-Jul-2017	uuid:719b16ea-c92d-42b1-9db0-6ffa9c4430d7	Shdu004.03-12_mth-results-6d19edbe-3dd7-4138-8d55-9f926ccbaf3b	uuid:719b16ea-c92d-42b1-9db0-6ffa9c4430d7	true
24-Aug-2017 14:41:02	24-Aug-2017 14:38:31	24-Aug-2017 14:41:00	2	29	149	24-Aug-2017	5e63fcc604b3121		Shdu006.01	2015/30.01	18_mth	yes	negative	no	no	yes	media\1503553219597.jpg	normal		no								04-Aug-2017	uuid:c04825d3-811f-43c8-a320-5b95f90c4283	Shdu006.01-18_mth-results-083aeda9-29a5-4972-9d96-1fbf9afcaf02	uuid:c04825d3-811f-43c8-a320-5b95f90c4283	true
28-Aug-2017 15:37:48	28-Aug-2017 15:37:06	28-Aug-2017 15:37:51	0	45	45	28-Aug-2017	5e63fcc604b3121		Shdu007.01	2015/24.01	24_mth	no			no	yes		normal		no								14-Aug-2017	uuid:6072c57e-f9eb-490a-9e51-05fdcda24952	Shdu007.01-24_mth-results-f8194f3e-401d-4d53-a664-94208149cca3	uuid:6072c57e-f9eb-490a-9e51-05fdcda24952	true
29-Aug-2017 12:37:28	29-Aug-2017 12:35:45	29-Aug-2017 12:37:30	1	45	105	29-Aug-2017	5e63fcc604b3121		Shdu007.02	2015/24.02	24_mth	no			no	yes	media\1503977830573.jpg	normal		no								14-Aug-2017	uuid:f3c9aca7-f054-4816-ab78-7b3f888fd7d4	Shdu007.02-24_mth-results-3fa64df7-eebd-4d28-9851-0810937fe9a4	uuid:f3c9aca7-f054-4816-ab78-7b3f888fd7d4	true
28-Aug-2017 15:48:34	28-Aug-2017 15:47:20	28-Aug-2017 15:48:37	1	17	77	28-Aug-2017	5e63fcc604b3121		Shdu007.03	2015/24.03	24_mth	no			no	no				yes	positive	notdone	na					14-Aug-2017	uuid:86167afe-2100-4777-b08e-0eb44e5cd486	Shdu007.03-24_mth-results-76914b22-d8e6-4913-abcc-9327a81f2d98	uuid:86167afe-2100-4777-b08e-0eb44e5cd486	true
				Mean	134.838											59		10			13
				Med	89.5

## Sheet: index res
17-Aug-2017 10:36:03	17-Aug-2017 10:32:13	17-Aug-2017 10:36:05	3	52	232	17-Aug-2017	5e63fcc604b3121		Shdu001	2017/15	6_mth	yes	negative	yes	yes_xpert	yes		abnormal	yes	yes	notdone	positive						01-Aug-2017	uuid:e77c4cde-493f-4f3d-a39e-516764156a5c	Shdu001-6_mth-results-18afade0-a73f-4310-80c4-0f9047900e72	uuid:e77c4cde-493f-4f3d-a39e-516764156a5c	true
18-Aug-2017 12:57:27	18-Aug-2017 12:55:54	18-Aug-2017 12:57:27	1	33	93	18-Aug-2017	5e63fcc604b3121		Shdu002	2017/30	6_mth	no			yes_xpert	no				no								07-Aug-2017	uuid:01aafbbc-0fd9-48ae-a1b7-e9dbd5e22184	Shdu002-6_mth-results-0e26b71f-51e0-4556-8e9a-b6f3559f509b	uuid:01aafbbc-0fd9-48ae-a1b7-e9dbd5e22184	true
18-Aug-2017 13:35:08	18-Aug-2017 13:33:32	18-Aug-2017 13:35:08	1	36	96	18-Aug-2017	5e63fcc604b3121		Shdu003	2017/05	6_mth	yes	positive	yes	yes_xpert	yes		normal		yes	indet	negative						24-Jul-2017	uuid:a1d7d9d9-4bba-4771-9225-c3e08807d869	Shdu003-6_mth-results-527138d4-ac55-4a96-9a7a-e00207fcbb30	uuid:a1d7d9d9-4bba-4771-9225-c3e08807d869	true
18-Aug-2017 14:06:42	18-Aug-2017 14:05:08	18-Aug-2017 14:06:42	1	34	94	18-Aug-2017	5e63fcc604b3121		Shdu004	2016/19	12_mth	yes	positive	yes	yes_xpert	yes		abnormal	yes	no								04-Aug-2017	uuid:e1d2bfc7-4f07-488c-9e12-1435a2ce02b3	Shdu004-12_mth-results-f241e997-9e2c-4334-80c9-8323761c325d	uuid:e1d2bfc7-4f07-488c-9e12-1435a2ce02b3	true
24-Aug-2017 12:56:37	24-Aug-2017 12:54:38	24-Aug-2017 12:56:37	1	59	119	24-Aug-2017	5e63fcc604b3121		Shdu005	2016/27	12_mth	yes	positive	yes	yes_xpert	yes		abnormal	yes	no								23-Aug-2017	uuid:c9e9fef1-4a13-4442-a8cc-f7f8da80d6bf	Shdu005-12_mth-results-3594f3de-a182-4ac3-b7f1-555ad8797050	uuid:c9e9fef1-4a13-4442-a8cc-f7f8da80d6bf	true
24-Aug-2017 14:31:00	24-Aug-2017 14:29:10	24-Aug-2017 14:31:00	1	50	110	24-Aug-2017	5e63fcc604b3121		Shdu006	2015/30	18_mth	yes	positive	yes	yes_xpert	yes		abnormal	no	no								16-Jun-2016	uuid:e8d3ca5d-2bc1-4c4a-8a40-49d5b74636b7	Shdu006-18_mth-results-b73fd4f6-f2f2-4f4a-ade3-e62fe02f265e	uuid:e8d3ca5d-2bc1-4c4a-8a40-49d5b74636b7	true
28-Aug-2017 15:32:42	28-Aug-2017 15:31:39	28-Aug-2017 15:32:45	1	6	66	28-Aug-2017	5e63fcc604b3121		Shdu007	2015/24	24_mth	yes	negative	unk	no	yes		abnormal	yes	no								14-Aug-2017	uuid:cdfdabbc-6d68-4f58-9d52-b4a396c1f236	Shdu007-24_mth-results-df6d554f-afc2-40b3-aabf-ad5d4cdde3f2	uuid:cdfdabbc-6d68-4f58-9d52-b4a396c1f236	true
