# Supplementary material for: An e-registry for household contacts exposed to multidrug resistant TB in Mongolia
Source: BMC Med Inform Decis Mak. 2020 Aug 12;20:188. doi: 10.1186/s12911-020-01204-z (PMC7425559; doi:10.1186/s12911-020-01204-z)
Supplement: Supplementary file 5 — Additional file 5. Staff survey results.xlsx. Collated results of staff interviews conducted. [file 12911_2020_1204_MOESM5_ESM.xlsx]

## Sheet: Sheet1
Participant ID	Centre ID	Role	Date	Smartphone	Android	Make/model	Previous data app yes/no	Previous data app	Describe role	Describe contact tracing	Clear algorithm?	Treatment plans consistent?	Overall satisfaction close	Overall satisfaction open	Paper satisfaction Closed	Paper satisfaction open	Electronic satisfaction closed	Electronic satisfaction open	Training satisfaction closed	Training improvement	ODK vs Paper	ODK advantage	ODK disadvantage	ODK faster?	Results feedback	ODK help protocol?	How many refused?	Refused reasons	Continuing?	Recommend?	ODK improvements?
S1	CHD	Nurse	2017-08-31	Yes	Yes	SKY IM-A810S & Iphone 4	Yes	TUBIS	Yes, nurse who does contact tracing with help of one doctor who is on vacation now	After the patient diagnosed right after by the laboratory after the doctors meeting when they decide what type of treatment they trace contacts, its different with each contact, there are 3 different ways, first they will contact them through the index, if no answering they will communicate directly and if still not coming they will call them though their house doctors because they have all their…	Yes	Yes, but difficult to get patients to come to all the follow up	2	The first they will register all of the contacts but some of them they live in the country side or they will become divorced so it is very challenging to ask them to come here for their follow up.The only one way to keep the contact is because the patients are not able to work so the government gives some money for them, so before she extends the date of their benefits she asks them to bring all …	2	I don’t know if the paper will be kept for a long time, paper is paper, it can be lost, even it is better to be saving it on an excel file, so for example also she has some excel file which contains all the details and information of the patients so she will not look though all the paperwork she will just look at the excel file. And if the contacts bring the xray she will write this on the paper …	4		4	Nothing, but would be helpful to have more training as person should keep growing, learning	4	The person come and I will can keep the xray, and when they come I will know it will be saved online, makes it easier. On the paper registry it doesn’t ask as much information except the ID and name, and it was wonderful to have that informations	None	Much faster	Very easy to see the results, satisfied	Yes	0	all were willing to take part	Happy to use it	Yes	The paper work they don’t have a paper registration number so there is no need to ask for it. The list could just keep the names and addresses but the details could be saved on ODK
S2	HUD	Nurse	2017-09-01	Yes	yes	Samsung S5	Yes	TUBIS and eHealth	Nurse who conducts contact tracing, with help one 1 doctor	When the patients start treatment we complete the treatment card and register all the contacts on the paper and at the same time ask the index to tell the contact to take the relevant tests, if the patient registered centre of this district they will take tests at the main hospital, but if their family address is in this area they will take tests here.	See the results and write the results on the paper registration, if its necessary they ask them to take another detailed tests	Yes, but sometimes for example if TST is very high but x-ray is normal and no symptoms we will sometimes ask them to come again in 2-3 months to repeat xray	2	If the contacts come on time and take their tests on time they will be able to catch the TB a little earlier but most of the contacts live in different address or switch their addrtess very often it is very difficult to trace contacts. We are still responsible to do the contact tracing even if they move to a different district.	3		4	If the security is very high	3	No	4	Saves time, and more detailed information will be saved	Didn’t really think about it	Faster	There is one comment if ODK is more like TUBIS, so even if patient is registered here and they move district the patient is given their registry number and they can give that to the new district so the doctor will be able to see all the results. Its okay to be spread across different sheets, and okay once a week	Yes	0		Good	Yes	No
S4	SHDU	Doctor	2017-08-28	Yes	Yes	Samsung S3	Yes	TUBIS	Dispensary staff normally involved in DS-TB tracing, covering for colleagues while they are on holiday	Ususally registers patients and contacts on TUBIS so that history can be seen and shared by other doctors even if patient is unsure. Has no central register for contacts, writes details of each contact on index patients TB card, and contacts keep their own copies of test results so difficult to arrange follow up, TUBIS doesn’t have a place to save details of contact investigaiton results. Yes MDR…	Yes	Yes	4		1		4		4	Nothing	5	Faster, doesn’t have internet connection today live so unable to use TUBIS, but able to use tablet in meantime. Even when tpying first letter of a word options for full word appear making it quicker to write	None	Faster	Its okay, similar to TUBIS	It’s wonderful	2	they said I cant come and I don’t want to be part of the study because I’m not feeling well. Didn’t want to come to clinic to sign up	Very useful instead of information being spread across a lot of things, because internet connection comes and goes so better than using desktop computer (whole hospitals internet gone this morning because they hadn’t paid	Yes, not only for MDR doctors, but also for DS-TB	it would be great we are just registrering contacts on this day when they bring their X-ray, but it would be better if it automatically set follow up date for 6 months in future, and gave a warning when follow up date is close. Also would be great if ODK could send message to contacts to remind them to attend follow up. Changing the way the dates are entered – having to scroll through all the mon…
S5	BGD	Nurse	2017-08-31	Yes	Yes	Samsung S5	No		Nurse, does contact tracing, with help of one doctor	After the patient diagnosed MDR tb by laboratory I ask how many contacts they have and immediately tell them to tell their contacts which tests they need to get, then once they have test results they come here for registrations, they come once every 6 months until their index treatment is finished, and contacts should come for 5 years.	Yes – children under 16 TST and adults CXR, and if necessary sputum test, if xray is normal and they have symptoms they suggest them to have sputum	Yes	3		3		4		4	Nothing	5	Automatically saved and the questions were very easy to understand	None	Faster	Yes its good	Yes	6	Some of them were part of a documentary about STREAM so didn’t want to also take part in more research, and some of them didn’t want their personal information to be shared	Good	Yes	Nothing
S6	BGD	Doctor	2017-08-31	Yes	Yes	Samsung S5	Yes	eHealth - daily registration and reporting how many patients seen	Doctor who does contact tracing with help of one nurse				4		3	Because not all the details are recorded on the paper system – here there no space to put all the test results for the contacts, and difficult to find page in contact registry as no numbering system	3		4	Nothing really	3	The information would be saved online so safe	You can see the paper registry information straight away	If you have good skills then computer faster, but if you are not so used to tablets or computers it will be slower for you. Because I didn’t know which one was right I needed to call for help while filling it in, but I think in the future with practice it will get faster	Its enough just once a week	Yes	6	same as above	OK	Yes	Nothing
S7	SHDU	Dietician	2017-08-30	Yes	Yes	Samsung S5	No		Normally works in nutrition department but came to help TB department while those doctors were on vacation	Don’t know	Don’t know	Don’t know		Don’t know	1	Difficult to see the information, takes long time to find results	4	It would be easy and helpful to have such registration systems in other departments also	4	Nothing, It was easy to learn	5	Its faster, saves time	None really – patients were concerned we were going to share their information online through social media	Faster	Its okay – once a week would be enough	Don’t know	1	patient met with doctor so she don’t know why	Great, easier	Yes	Nothing, Most patients had their x-ray on CD file so she was only able to take pictures of 2 of them.
S9	BZD	Doctor	2017-08-30	Yes	Yes	Samsung S6	Yes	TUBIS	Does the MDR-TB contact tracing for all the patients, with help of nurses	Using the paper is very slow, the handwriting is a lot. I registered those contacts informations in like 2 hours. We normally do the contact tracing as soon as new diagnosis is made, and we give the contacts the paper to go to the district hospitals to take the tests, and they come back here with test results.	No, generally people above 16 xray, and under 16 tst	Yes	3		1	The more information that comes the bigger the paper becomes, and during the visits to the clinics for reporting she sometimes has to show all the results and xrays but often these are kept by patients, so she has to call patients to bring them in again	4		4	Nothing	4	Fast, easy	Couldn’t check if data entered was done correctly after submitting, and couldn’t see the results straight away, had to wait for them to be sent back. And have to understand some technical things to use the app.	Faster	Yes its good	Yes	0	Because I explained it was an online registration some patients were afraid to lose their data, but no one refused after I explained that it will be kept secure and not lost.	Good	Yes, I would suggest	Nothing, it was good
S11	SBD	Doctor	2017-08-30	Yes	Yes	Samsung S4	Yes	TUBUS, but contacts not registered on TUBIS	Normally she registers all MDR-TB patients and does the contact tracing.	First patient when they are registered we ask how many contacts in the family and two weeks before all the doctors meet to discuss what treatment they will give for the patient they register all the contacts.	Yes all depends on the age, above 16 xray and below 16 tst, if xray is abnormal they take sputum and drug resistance. Even if the xray is normal but the contacts feeling cough of symptoms they will also take sputum	Yes every 6 months we do the same thing for 5 years	1	Only registered once, but on tablet you can register results every 6 months, even with some of the test results were not able to record on paper	3		3		3	I felt like we were putting the same information in twice or more, for one patient if I have more than one contacts it would be good if you only had to enter their information. Even just for 3 people it took me a long time, and before I start I told the patients and contacts ‘it won’t take too much time’. The last patient who was supposed to come was having some argument with their husband so we …	5	Because now they have constant internet connection instead of hunting through all the papers they are more easily able to see the results. And if patients move from one district to another it would be easier to transfer their data across compared to paper. Also if MDR contact tells them we don’t have TB before, because we are linking the data to national ID number we can see all history from befo…	2 disadvantages, one putting same information twice and clicking next, next, and also cojuldnt see the results straight after submitting the data. Also taking x-ray was difficult because asked to take the xray, it would be easier just to put the date and the result. If the clinic is very busy sometimes instead of printing the xray they sometimes just go to xray department to see the image and wri…	Faster, but longer than expected	Yes its okay, even once every 2 weeks is okay	Yes	1	Having argument with his wife	Good	Yes	All the results need to be seen by staff, it would be very helpful for us to see all the contacts names, ages, genders. For me its more helpful if I put all the text and info on one page rather than clicking next again and again, and this way I can even explain more easily and show to patients that we will fill these questions. reduce having to enter same information twice
