# Supplementary material for: An e-registry for household contacts exposed to multidrug resistant TB in Mongolia
Source: BMC Med Inform Decis Mak. 2020 Aug 12;20:188. doi: 10.1186/s12911-020-01204-z (PMC7425559; doi:10.1186/s12911-020-01204-z)
Supplement: Supplementary file 7 — Additional file 7. Patient survey results.xlsx. Collated results of patients survey responses. [file 12911_2020_1204_MOESM7_ESM.xlsx]

## Sheet: Sheet1
Survey number	1	2	3	4	5	6	7	8	9	10	11	12	13	14	15	16	17	18	19	20	21	22	23	24	25	26	27	28	29	30	31	32	33	34
Agreed?	No	Yes	No	Yes	Yes	No	No	Yes	No	Yes	Yes	Yes	Yes	Yes	Yes	Yes and No	Yes	Yes	Yes	Yes	Yes	Yes	Yes	No	Yes	Yes	Yes	Yes	Yes	Yes	Yes	Yes	Yes	Yes
Why?	Don't wanna give the private information	Blank	I cannot understand purpose of this	Blank	Why are you taking our registration information	Blank	I think my information would be lost in the internet	It will be more helpful for me and other TB patients	Because my treatment is almost finished	Good to be informed	Registration would be improved	Blank	Its right	I don’t know	Online registration system I want to be part of it if its safe	Agreed to be part of it	Its better to be registered online	Also better to save information online	All the staff should have the information	Information should be registered online	Its good to keep the information	I understood the tests and the medical help and service would be improved because of this research	Its good that information will be saved	I didn’t want to share my information to others	Its good that my data will be saved	Good to register my informations	I think its right	I think its right	I was part of the survey	To trace the contacts	To trace the contacts	No problem because my personal information would not be used in the public	Because my name will not be used publicly	Its easier
How did it work?	Fairy well	Very Well	Fairly well	Fairly well	Very Well	Very Well	Fairly well	Very well	Blank	Fairly well	Fairly well	Fairly well	Fairly well	Fairly well	Fairly well	Very well	Fairly well	Fairly well	Very Well	Very Well	Very well	Very well	Fairly well	Blank	fairly well	Very well	Fairly well	Fairly well	Fairly well	Fairly well	Fairly well	Fairly well	Fairly well	Very well
Concerns?	Blank	Blank	No concerns	No concerns	No concerns	Concerned that my information would be known by others	It has dangers to lost some datas	No concerns	Blank	Keeping information secret	Keeping security very good	Nothing	Keep the secuirty	Keep the security	I'm concerned about how my information will be secured	Nothing	Nothing	Nothing	Don’t share my personal information	Just worrying that my information would be lost	Afraid to lose my medical history	I don’t know at the moment	Do not pass it to others	Blank	Keep the security	Keep my information secret	Nothing	Nothing	Nothing	I was concerned about asking the income of the family	There is no need to ask income	Nothing	Because of the research the TB will be able to be treated more quickly	Nothing
Online better than paper?	Yes	Blank	Maybe yes	Yes	Yes	Yes	No	Yes	Blank	Yes	Yes	Yes	Yes	Yes	For the future online registration system is better	Yes	Yes	Yes	Yes	Yes	Yes	Yes	Yes	Blank	Yes	Yes	yes	yes	Yes	Yes	Yes	In some way online registry will make it easier	I don’t know	Yes
How can we improve/comments?	Blank	Blank	No	No comments	No comments	No comment	No comment	No comments	My 24 months treatment is finishing in september	No comments	No comment	No comment	No comment	No comment	No comments	No comment	No comments	No comments	Tell other people about TB	No comments	No comments	It would be great if I could receive the information through my email address	No comments	Blank	No comment	No comment	No comment	No comment	No comment	No comments	No comments	No comments	Is there any ways to reduce the side effects of the medicines	No comment

## Sheet: Sheet2
Survey number	Agreed?	Why?	How did it work?	Concerns?	Online better than paper?	How can we improve/comments?
1	No	Don't wanna give the private information	Fairy well	Blank	Yes	Blank
2	Yes	Blank	Very Well	Blank	Blank	Blank
3	No	I cannot understand purpose of this	Fairly well	No concerns	Maybe yes	No
4	Yes	Blank	Fairly well	No concerns	Yes	No comments
5	Yes	Why are you taking our registration information	Very Well	No concerns	Yes	No comments
6	No	Blank	Very Well	Concerned that my information would be known by others	Yes	No comment
7	No	I think my information would be lost in the internet	Fairly well	It has dangers to lost some datas	No	No comment
8	Yes	It will be more helpful for me and other TB patients	Very well	No concerns	Yes	No comments
9	No	Because my treatment is almost finished	Blank	Blank	Blank	My 24 months treatment is finishing in september
10	Yes	Good to be informed	Fairly well	Keeping information secret	Yes	No comments
11	Yes	Registration would be improved	Fairly well	Keeping security very good	Yes	No comment
12	Yes	Blank	Fairly well	Nothing	Yes	No comment
13	Yes	Its right	Fairly well	Keep the secuirty	Yes	No comment
14	Yes	I don’t know	Fairly well	Keep the security	Yes	No comment
15	Yes	Online registration system I want to be part of it if its safe	Fairly well	I'm concerned about how my information will be secured	For the future online registration system is better	No comments
16	Yes	Agreed to be part of it	Very well	Nothing	Yes	No comment
17	Yes	Its better to be registered online	Fairly well	Nothing	Yes	No comments
18	Yes	Also better to save information online	Fairly well	Nothing	Yes	No comments
19	Yes	All the staff should have the information	Very Well	Don’t share my personal information	Yes	Tell other people about TB
20	Yes	Information should be registered online	Very Well	Just worrying that my information would be lost	Yes	No comments
21	Yes	Its good to keep the information	Very well	Afraid to lose my medical history	Yes	No comments
22	Yes	I understood the tests and the medical help and service would be improved because of this research	Very well	I don’t know at the moment	Yes	It would be great if I could receive the information through my email address
23	Yes	Its good that information will be saved	Fairly well	Do not pass it to others	Yes	No comments
24	No	I didn’t want to share my information to others	Blank	Blank	Blank	Blank
25	Yes	Its good that my data will be saved	fairly well	Keep the security	Yes	No comment
26	Yes	Good to register my informations	Very well	Keep my information secret	Yes	No comment
27	Yes	I think its right	Fairly well	Nothing	yes	No comment
28	Yes	I think its right	Fairly well	Nothing	yes	No comment
29	Yes	I was part of the survey	Fairly well	Nothing	Yes	No comment
30	Yes	To trace the contacts	Fairly well	I was concerned about asking the income of the family	Yes	No comments
31	Yes	To trace the contacts	Fairly well	There is no need to ask income	Yes	No comments
32	Yes	No problem because my personal information would not be used in the public	Fairly well	Nothing	In some way online registry will make it easier	No comments
33	Yes	Because my name will not be used publicly	Fairly well	Because of the research the TB will be able to be treated more quickly	I don’t know	Is there any ways to reduce the side effects of the medicines
34	Yes	Its easier	Very well	Nothing	Yes	No comment
35	No	Because the other people not only family members will know about my medical history	Blank	Blank	Blank	Blank
36	Yes	No reason	Very Well	Nothing	Yes	No comment
37	No	I don’t live in that address I live in a different	Fairly well	Im afraid that my medical history will be shared to someone else	Its good to follow up technology	No comment
38	Yes	If its secure I could be part of it	Slightly poorly	Blank	I don’t know	Blank
39	Yes	Because I could see the information	Fairly well	I could be able to see my medical history and the process	I think it has some advantages	Blank
